# Supplementary material for: Suppression of RBFox2 by Multiple MiRNAs in Pressure Overload-Induced Heart Failure
Source: Int J Mol Sci. 2023 Jan 9;24(2):1283. doi: 10.3390/ijms24021283 (PMC9867119; doi:10.3390/ijms24021283)
Supplement: Supplementary file 1 [file ijms-24-01283-s001.zip]

Archive with 4 entries (4 files):
- Supplementary Figure-20221224.pptx
- supplementary-table1.xlsx
- supplementary-table2.xlsx
- supplementary-table3.pdf
