# Supplementary material for: Suppression of RBFox2 by Multiple MiRNAs in Pressure Overload-Induced Heart Failure
Source: Int J Mol Sci. 2023 Jan 9;24(2):1283. doi: 10.3390/ijms24021283 (PMC9867119; doi:10.3390/ijms24021283)
Supplement: Supplementary file 1 [file ijms-24-01283-s001.zip › supplementary-table1.xlsx]

## Sheet: Sheet1
Symbol	Sham1_fpkm	Sham2_fpkm	TAC1_fpkm	TAC2_fpkm	log2(fc)	PValue
Derpc	0.29	0	2.85	5.54	4.85455	0.0364754
Myh7	13.07	9.59	209.8	115.43	3.84324	4.62504e-13
Acta1	244.59	390.7	1899.16	1587.47	2.45635	1.25768e-09
Edn3	1.27	1.11	6.59	4.75	2.25239	1.27838e-22
Gdf15	1.23	0.51	4.82	3.45	2.2488	3.80823e-09
Nmrk2	0.99	1.31	4.03	5.34	2.02642	1.93693e-13
Rcan1	45.86	29.22	157.07	141.15	1.98988	1.75811e-10
Abra	15.99	13.32	66.81	36.7	1.82031	8.98854e-05
Aqp8	4.79	4.04	15.7	14.37	1.76784	1.124e-22
Tnfrsf12a	53.94	39.1	151.52	153.87	1.71473	3.88016e-46
Nppb	229.45	227.19	844.87	608.57	1.67034	3.07333e-08
Gm15446	1.08	1.26	0.96	6.46	1.66491	0.656137
Nfil3	3.27	2.32	9.93	5.86	1.49809	1.49721e-09
Gck	10.12	10.94	28.58	25.32	1.35578	1.09178e-24
Hbegf	6.28	4.9	12.39	15.51	1.31934	2.10173e-20
Mapk4	1.5	1.22	3.17	3.56	1.307	8.05989e-13
Cnksr1	3.78	3.12	7.88	9.09	1.29832	6.67283e-16
Myot	31.31	34.61	86.18	73.64	1.27766	1.7049e-25
Mybpc2	3.35	3.91	9.56	8.03	1.27671	5.06366e-15
Klhl34	3.28	2.5	6.6	7.38	1.27422	5.64447e-11
Shb	5.69	4.51	12.63	11.71	1.25476	1.21682e-15
Nppa	263.24	127.27	486.57	440.39	1.24715	0.0034289
Casq1	3.38	2.84	7.15	6.81	1.16631	8.88939e-10
Gm14399	1.74	1.57	1.62	5.68	1.14107	0.585503
Ankrd23	185.55	151.12	382.89	359.12	1.1401	2.10683e-32
Dct	2.24	2.1	4.13	5.36	1.12871	4.9232e-08
Adam19	4.71	2.15	7.36	7.39	1.10443	0.0100687
Tpm2	5.55	2.47	9.62	7.45	1.08979	0.0084654
Uck2	14.34	12.4	26.42	30.43	1.08816	3.63179e-30
Tgfb2	1.47	1.55	2.94	3.48	1.08802	8.45571e-10
Nuak1	4.72	4.27	12.48	6.45	1.07428	0.0179923
Spsb4	2.68	2.55	5.72	5.29	1.07393	2.15495e-09
Haus8	6.27	5.98	12.66	12.54	1.04064	6.47444e-12
Hspa1l	3.34	3.35	8.02	5.72	1.0383	1.12023e-07
Synpo2l	36.49	34.01	68.59	74.78	1.02405	6.13094e-35
Tlr4	3.95	2.77	7.2	6.25	1.00107	1.48065e-09
Ddit4	4.29	3.27	8.43	6.7	1.00095	6.99854e-07
Slc38a2	50.83	42.42	94.79	90.33	0.989285	1.26288e-25
Tubb2a	6.08	5.56	11.22	11.65	0.974365	3.84557e-10
Frmd5	58.71	57.74	132.52	94.55	0.963426	0.000614824
Enah	23.3	21.82	38.09	49.42	0.955681	4.16327e-26
Arntl	3.94	1.41	5.12	5.25	0.954805	0.0861594
2310057M21Rik	1.94	1.69	3.58	3.42	0.947385	1.89857e-05
Xirp2	119.28	118	200.09	257.47	0.94737	3.69114e-27
Tspan9	29.24	24.52	44.86	57.69	0.931722	6.51061e-22
Sik1	5.04	3.31	10.47	5.3	0.917335	0.062112
Dusp8	5.92	4.06	10.78	8.05	0.915921	0.00328763
Zfp950	3.41	3.73	2.55	10.7	0.891996	0.435161
Crem	2.27	1.96	4.59	3.25	0.890196	0.00822972
Atf7ip	9.44	9.58	28.17	6.99	0.886418	0.0314296
Igfbp5	19.12	13.35	25.68	33.89	0.875479	3.84159e-15
Emc8	3.79	2.11	6.63	4.06	0.857475	0.559261
Otulin	9.28	8.09	16.05	15	0.837996	1.23533e-08
Itga9	10.17	10.33	16.85	19.54	0.827918	1.05483e-22
Dipk2a	14.71	12.36	24.04	23.7	0.818504	2.97032e-16
Aopep	23.61	21.9	40.44	39.82	0.818498	3.64341e-14
Ankrd1	482.16	592.89	956.66	930.25	0.811622	5.01493e-16
Ccn2	20.65	22.57	40.21	35.54	0.809547	9.49498e-13
Gm3776	1.42	2.17	2.63	3.56	0.785956	0.0310909
Nudt18	6.09	4.38	8.14	9.91	0.785737	6.86962e-07
Scx	2.78	1.47	3.58	3.71	0.778456	0.0132011
Slc38a4	2.99	2.11	4.08	4.66	0.777136	6.94843e-05
Gsta1	1.23	2.58	4.06	2.28	0.734692	0.0577178
Rab30	1.62	1.85	2.72	3.03	0.728626	0.0319232
Cpxm2	11.1	10.47	18.19	17.3	0.718386	6.1153e-12
Tmem144	15.18	13.72	22.56	24.96	0.717465	6.83876e-15
Dexi	11.38	11.91	18.74	19.44	0.713106	1.92188e-08
Ifrd1	12.52	8.53	18.63	15.72	0.70649	3.65756e-06
Ackr3	23.3	19.48	36.55	33.1	0.703187	1.80101e-10
Tgtp2	1.77	1.9	3.08	2.89	0.701951	0.000493984
Igtp	3.88	4.81	8.94	5.13	0.695194	0.078338
Slc16a6	2.89	2.98	4.48	4.97	0.686954	4.35082e-07
Gnb3	4.73	5.85	8.74	8.27	0.685044	3.17842e-05
Gnao1	4.25	4.39	7.42	6.47	0.684943	2.14286e-06
Cdv3	35.56	32.34	53.37	55.31	0.678603	1.76696e-15
Masp1	4.61	4.08	6.77	7.1	0.67454	9.36091e-06
Hspb3	5.95	6.48	9.57	10.25	0.673131	0.000890027
Popdc3	12.5	11.86	17.43	21.41	0.673029	2.08669e-09
6430548M08Rik	2.61	2.55	4.03	4.18	0.670011	4.00517e-07
Fstl3	2.15	1.87	3.08	3.27	0.659561	0.00257455
Cdkn1a	9.1	6.04	12.49	11.35	0.655019	1.42889e-05
Slmap	48.97	44.52	73.68	73.46	0.654306	6.08119e-12
Flnc	51.33	51.29	73.21	87.55	0.647597	5.28899e-22
Myl12a	378.65	377.37	587.43	595.1	0.64538	8.28207e-18
Fam13a	4.69	4.33	6.73	7.36	0.643472	5.07644e-10
Mllt11	3.8	3.44	5.59	5.62	0.630725	0.000231102
Ckap4	12.5	8.71	14.66	18.18	0.63071	1.07651e-07
Adcy4	2.91	1.91	5.32	2.1	0.622386	0.543164
Pde8a	4.49	4.43	7	6.7	0.61906	7.6639e-07
B3galt2	2.18	1.49	3.25	2.38	0.617355	0.000125356
Prnp	59.38	56.92	84.2	94.21	0.617345	1.31713e-17
Ell2	2.76	2.47	4.57	3.43	0.613189	0.000192841
Hacd1	24.71	24.31	31.16	43.37	0.604451	2.08541e-07
Rnf144b	4.49	5.9	9.84	5.92	0.601072	0.0946857
Itga5	9.49	8.93	14.47	13.46	0.600543	3.50597e-09
Inpp5j	7.52	6.33	10.75	10.23	0.599129	1.05464e-05
Lrrcc1	2.19	2.41	3.72	3.22	0.593302	0.000266246
Tsr1	4.1	4.55	6.46	6.59	0.593278	0.00741741
N4bp2l2	3.81	1.91	5.88	2.74	0.591673	0.536039
Xirp1	51.32	48.04	74.8	74.86	0.590952	1.97249e-15
Tuba8	49.04	44.26	65.34	75	0.588977	1.41221e-15
Nrap	123.88	125.1	186.14	188.36	0.588936	4.53497e-16
Ntsr2	2.17	2.98	2.49	5.22	0.582158	0.0473698
Pdlim1	26.33	23.08	36.66	37.3	0.581942	3.36507e-11
Adprhl1	245.84	238.7	362.74	362.53	0.581902	7.46963e-16
Lsm2	3.59	3.79	4.71	6.33	0.581047	0.0193226
Ntng2	2.88	1.9	3.79	3.36	0.580933	0.00966483
Dok7	8.4	7.75	12.27	11.85	0.578696	2.30623e-05
Cry1	1.92	1.58	2.35	2.86	0.573928	0.00284187
Lipt2	2.48	2.15	2.59	4.29	0.571396	0.28716
Edrf1	2.54	2.78	4.04	3.86	0.570426	0.346675
Pgam1	26.82	24.49	35.73	39.82	0.558192	9.11367e-11
Mical2	28.7	27.15	37.7	44.51	0.557757	7.70115e-14
Prxl2b	43.7	39.69	60.6	62.14	0.557659	3.32038e-09
Rras2	20.68	19.1	29.22	29.17	0.553678	1.70886e-09
Tmem53	9.65	10.07	12.33	16.52	0.548912	0.000295062
Scube2	2.32	3.06	3.95	3.92	0.548757	0.000744803
Rnf115	10.44	11.05	14.22	17.21	0.548477	2.36116e-07
Dnajc27	2.39	2.57	3.8	3.44	0.54565	0.000105441
Cox19	10.38	10.51	15.52	14.82	0.538409	7.55693e-07
Resf1	2.21	3.68	5.15	3.4	0.537657	0.254283
Baiap2l1	4.79	4.19	6.14	6.89	0.53705	1.38516e-05
Hspb6	461.5	514.06	714.43	699.48	0.535388	3.99153e-11
Hectd2	1.84	1.5	2.55	2.29	0.535159	0.00123494
Plekho1	17.55	15.24	23.94	23.46	0.531631	3.45129e-06
Slc25a36	11.01	9.52	15.7	13.97	0.531271	2.30046e-07
Vps37c	7.84	6.21	9.31	10.98	0.530199	0.00125343
Dnase1l1	4.64	4.7	6.24	7.21	0.526112	0.00443928
Dnajb4	35.16	33.95	52.65	46.32	0.518097	3.28956e-08
Dusp16	3.44	3.79	5.46	4.86	0.513375	0.000127681
Slc35f5	59.05	48.64	69.61	83.83	0.51079	4.67689e-12
Fnip2	2.58	2.67	4.98	2.5	0.510721	0.173511
St6galnac4	4.15	3.69	5.1	6.05	0.508118	0.000112524
Harbi1	2.75	2.9	2.77	5.26	0.507149	0.242077
Gbp6	15.42	13.88	22.91	18.7	0.50603	1.75684e-06
Gask1b	5.35	3.32	5.34	6.93	0.501031	2.393e-06
Plp2	20.53	18.49	24.05	31.16	0.500716	2.96762e-06
Bcl6	3.31	3.06	4.08	4.93	0.500234	0.000209709
Cnksr3	5.72	6.16	10.59	6.21	0.499926	0.131303
Zyx	8.32	6.93	10.57	10.99	0.499548	0.000147578
Anapc15	2.78	3.41	4.33	4.42	0.499344	0.152751
Vegfa	80.56	75.77	120.24	100.46	0.497492	1.1984e-07
Cebpb	10.33	11.63	18.32	12.67	0.496925	0.00110909
Inpp1	3.77	3.58	5.03	5.32	0.493815	0.223831
Ppfia1	8.44	6.94	10.5	11.15	0.493312	4.03736e-07
Nme1	5.83	3.41	6.59	6.4	0.491437	0.0771249
Mrap	4.04	4.6	5.19	6.95	0.490665	0.0204533
Mknk2	59.47	54.44	80.34	79.66	0.490178	4.741e-11
Angptl4	3.43	2.49	1	7.3	0.487514	0.602949
Palmd	22.22	17.45	26.53	29.07	0.487036	7.16305e-08
Plaat1	9.66	11.03	12.93	15.98	0.482635	0.000491017
Nt5c2	9.68	7.78	11.58	12.81	0.482236	4.60397e-06
Fam110b	2.36	2.78	3.71	3.45	0.478191	0.0114028
Igsf1	8.2	7.79	11.78	10.49	0.477932	3.3702e-05
H2aj	4.8	4.46	5.73	7.14	0.474928	0.047467
Nup62	4.91	4.5	6.81	6.24	0.471783	0.00130973
Dync1li1	19.31	19.1	27.5	25.74	0.471029	3.21629e-07
Fhl1	35.31	35.38	39.67	58.12	0.468181	6.24909e-07
Ccdc107	15.1	11.84	16.19	21.06	0.467491	0.000892352
Rorc	14.06	12	17.7	18.32	0.466961	2.41918e-06
Usp28	40.61	40.86	52.25	60.35	0.466866	7.20879e-12
Azin1	16.45	16.62	21.92	23.76	0.46604	1.12483e-10
Irgm2	4.07	3.71	6.05	4.65	0.459769	0.00141657
Bola2	1.61	1.82	2.02	2.69	0.457518	0.0904385
Cep85	12.46	9.87	15.97	14.64	0.45502	8.1539e-06
Timm8a1	8.32	7.83	11.46	10.66	0.453817	0.000786468
Upp1	1.32	2.37	1.93	3.12	0.452663	0.0825241
Cdkl3	1.72	1.73	2.53	2.19	0.45219	0.335242
Dnaja4	37.28	34.25	46.58	51.17	0.450548	8.45865e-11
Sdsl	2.72	2.18	3.3	3.39	0.449224	0.0577982
Xk	3.03	2.19	2.99	4.13	0.447827	0.00140259
Klhdc8a	6.23	5.1	8.04	7.4	0.446525	5.45997e-05
Bdh1	56.1	47.44	72.04	69.01	0.446018	3.65989e-08
Zfp568	2.69	2.64	4.46	2.8	0.445834	0.0020001
Brcc3	3.59	4.23	4.73	5.91	0.444258	0.476611
Rrp12	4.7	6.43	7.71	7.43	0.443912	0.000425456
Rps27l	17.16	17.7	22.51	24.83	0.441487	0.00240292
Clic5	54.59	54.71	71.17	76.99	0.438863	5.30331e-12
Il18bp	4.59	5.34	7.05	6.4	0.437741	0.0131405
Wdr1	31.27	29.45	38.13	44.01	0.435913	2.68052e-10
H2ac18	31.11	37.54	53.45	39.36	0.435021	0.00173647
Polr2h	2.81	2.7	3.25	4.18	0.43131	0.0972905
Zfp691	5.23	4.79	8.35	5.14	0.429008	0.333494
Kremen1	49.21	42.94	58.21	65.41	0.423856	4.12066e-11
Wdr74	3.85	3.8	4.34	5.92	0.423499	0.0325903
Csrp3	842.48	829.24	1119.65	1116.34	0.419581	2.42237e-10
Galns	2.24	1.67	2.83	2.39	0.416881	0.024467
Comt	75.39	73.71	95.37	103.23	0.413585	6.707e-10
Ier3ip1	10.01	10.48	11.57	15.71	0.412924	0.000906328
Ddah1	1.96	1.95	2.47	2.73	0.411343	0.0860829
Rtn4r	3.04	3.5	4.47	4.22	0.410066	0.0159548
Zfp428	4.85	3.36	6.39	4.5	0.40755	0.0586495
Irx2	1.94	1.8	1.4	3.56	0.407302	0.971708
Wfdc1	9.96	9.77	12.18	13.91	0.403106	0.000862423
Tomm5	48.28	49.47	62.09	67.08	0.402102	8.36976e-06
Slc7a6	2.91	2.38	3.53	3.46	0.402025	0.0227988
Fbxo40	69.61	62.19	82.65	91.45	0.401566	3.25613e-11
Picalm	31.77	30.77	38.05	44.56	0.401537	5.02647e-09
Adamtsl5	22.6	22.36	27.8	31.57	0.401092	5.71316e-06
Ypel2	4.57	2.3	4.1	4.97	0.400792	7.16469e-08
Tmem140	4.56	3.71	5.03	5.88	0.399692	0.00034579
Cln8	2.99	3.48	4.24	4.29	0.39878	0.124001
Scgb1c1	10.21	10.64	12.25	15.23	0.398335	0.0337279
Srf	29.97	23.25	32.67	37.32	0.39518	7.57423e-05
Tjap1	5.24	4.49	7.02	5.77	0.394505	0.0145289
Med27	4.08	3.84	4.97	5.44	0.394398	0.0164365
Zmynd19	3.34	2.42	3.14	4.43	0.394224	0.184679
Psmg4	3.58	3.31	4.62	4.43	0.393414	0.17216
Klhl31	17.6	16.53	20.79	24.01	0.392458	1.67161e-09
Hspb7	635.51	673.83	860.41	854.7	0.389461	1.00725e-08
P2rx5	8.05	7.17	9.29	10.63	0.388249	0.000155238
Ninj1	21.3	22.2	23.71	33.21	0.38792	0.000186525
Arhgap24	6.09	5.71	7.5	7.93	0.386951	0.000501831
Amn1	1.93	1.56	2.42	2.14	0.385807	0.097728
H2-Q7	1.84	2.38	2.35	3.16	0.384809	0.107544
Comtd1	1.69	1.79	2.6	1.94	0.383605	0.116122
Grwd1	4.33	4.32	5.59	5.68	0.381715	0.00899551
Sbk1	29.05	26.88	34.35	38.49	0.381109	6.40096e-09
Npr3	2.39	1.65	2.32	2.94	0.380708	0.00155282
Hspa8	457.24	400.72	535.39	581.57	0.380595	5.95025e-10
Asph	107.24	94.96	116.04	146.88	0.378841	5.37869e-07
Cldnd1	12.89	12.38	14.19	18.66	0.378468	4.20247e-05
Nob1	7.21	6.89	9.76	8.56	0.377724	0.00155701
Cystm1	24.24	25.08	32.08	31.98	0.377251	0.000252014
Nnt	160.71	105.13	153.04	192.22	0.377125	0.0334088
Tax1bp3	10.93	9.77	12.43	14.41	0.374754	0.000623379
Slc47a1	20.23	18.29	24	25.89	0.373143	4.4938e-07
Scn1b	6.56	6.59	7.9	9.13	0.373016	0.00418446
Gtf3c6	11.18	13.25	14.45	17.18	0.37264	0.0810492
Pdk4	115.11	113.46	113.11	182.75	0.372279	2.07049e-05
Homer2	20.83	21.3	27.08	27.41	0.371144	6.8303e-05
Coa3	25.94	20.72	27.09	33.25	0.370928	0.000393892
Unc50	10.43	8.82	11.06	13.81	0.369548	0.00152759
Fubp1	10.54	9.67	12.49	13.62	0.369533	0.000150241
Stbd1	2.6	2.93	2.48	4.66	0.368645	0.0744563
Dph5	2.56	2.01	3.16	2.74	0.368521	0.030077
Arpc5l	36.9	33.58	44.78	46.14	0.367384	4.67614e-06
Ttll7	1.8	2.31	2.56	2.74	0.366854	0.000450134
Bod1	31.03	30.47	37.67	41.57	0.365642	3.65984e-06
Srxn1	6.19	5.81	6.81	8.64	0.364572	0.000730515
Ppp1r3c	40.51	33.64	53.09	42.36	0.364299	0.0412769
Grb10	15.05	13.43	17.71	18.95	0.364258	6.00281e-07
Bag3	92.98	87.52	113.43	118.81	0.363618	4.28823e-09
Tmem258	21.74	22.03	23.02	33.29	0.363449	0.00406363
Ubiad1	5.43	5.19	6.95	6.69	0.36106	0.00123519
Sorbs2	135.08	138.46	169.69	181.42	0.360171	2.20429e-17
Erp29	19.58	16	19.36	26.28	0.359232	0.000813679
Gnpnat1	2.09	2.06	2.35	2.97	0.358315	0.137813
Ugp2	143.6	160.93	196.18	193.85	0.357001	1.50714e-06
Lsm3	13.38	15.56	18.88	18.18	0.356798	0.0084047
Fam220a	27.14	21.63	31.8	30.63	0.356245	5.62377e-05
9130401M01Rik	4.24	3.95	4.76	5.72	0.355703	0.0348739
Rabepk	2.21	2.87	3.3	3.2	0.355611	0.676615
Pycrl	3.96	3.35	4.39	4.96	0.355095	0.0437663
Chchd6	3.43	3.1	3.93	4.41	0.352964	0.0856398
Plcg2	2.23	2.32	3.1	2.71	0.352672	0.0106064
Sec11c	5.81	6.23	5.27	10.09	0.351343	0.0950059
Capza1	8.91	7.99	9.51	12.04	0.350665	0.0660925
Gpatch4	4.01	3.52	4.21	5.39	0.350385	0.0421503
Nt5e	3.45	3.77	3.45	5.74	0.348066	0.0112814
Fam174a	9.34	8.05	9.21	12.92	0.347746	0.00167361
Dnajb5	22.31	22.46	32.49	24.45	0.34691	0.000694144
Micu1	3.81	3.57	3.66	5.72	0.345967	0.0220893
Dpm3	7.12	5.19	6.55	9.09	0.34541	0.16825
Pde7a	9.91	10.43	14.92	10.92	0.345286	3.92013e-05
Tmem147	59.21	54.49	59.69	84.68	0.344539	6.20036e-05
Utp18	2.15	2.31	2.68	2.98	0.343758	0.0340543
Ube2f	14.31	15.59	17.41	20.53	0.343574	0.00614652
Ubc	1111.31	968.22	1313.46	1324.66	0.343253	5.82258e-09
Mtln	9.53	10.12	11.87	13.05	0.342775	0.0162703
Polr2f	14.14	15.09	17.17	19.88	0.342024	0.0279181
Eef1e1	2.31	2.48	2.79	3.28	0.341671	0.0319017
Phc2	7.9	6.15	8.87	8.93	0.341307	0.00115904
Them4	4.75	4.06	5.14	6.02	0.341123	0.016353
Jpt1	21.08	19.58	26.36	25.14	0.340962	0.000239246
Cish	18.04	15.57	21.81	20.74	0.340269	4.60059e-05
Pfkp	13.8	14.3	18.22	17.34	0.339685	7.37104e-05
Cstf1	4.23	4.29	5.12	5.66	0.339432	0.00457031
Ephb3	3.04	2.44	3.52	3.41	0.338679	0.00696178
Plxna2	4.45	4.83	4.89	6.83	0.336776	0.000170387
Ppargc1a	15.19	15.22	19.75	18.61	0.335057	0.000497393
ARVCF	5.28	4.48	6.04	6.26	0.333705	0.00204581
B2m	85.38	80.79	112.01	97.29	0.332912	7.61187e-05
Mrm3	9.69	9.04	12.08	11.5	0.332213	0.00339109
Emc6	23.05	23.68	26.39	32.32	0.329257	0.000115363
Pdcl3	4.92	6.47	8.55	5.76	0.329256	0.02477
Eef1akmt4	1.53	2.02	2.2	2.26	0.329225	0.225729
P4ha1	17.5	14.71	18.53	21.91	0.328274	4.06566e-06
Wdyhv1	4.7	3.8	5.02	5.65	0.328025	0.0416979
Dpm1	8.52	7.34	9.94	9.96	0.327376	0.00725458
Mfge8	48.64	42.34	51.72	62.4	0.32693	8.17313e-07
Epc1	4.85	3.8	6.16	4.69	0.326923	0.367611
Slc20a1	3.47	3.49	4.98	3.75	0.326894	0.0119686
Tnnc1	1524.03	1597.68	1883.66	2031.17	0.326613	1.96137e-08
Snrpd2	6.15	6.72	6.86	9.27	0.325734	0.0189088
Rab33b	1.97	1.75	2.34	2.32	0.325027	0.0317349
Gm49909	61.75	58.71	68.52	82.33	0.324561	4.27535e-05
Pam16	6.82	4.71	8.33	6.1	0.323679	0.123931
Polr1h	5.39	4.97	6.54	6.41	0.321928	0.0937302
Prmt1	30.1	28.63	33.72	39.61	0.320306	0.000538385
Pdss1	6.37	7.21	8.47	8.47	0.31895	0.0126644
Slc35a4	12.83	24.22	23.77	22.42	0.318107	0.00852828
Galnt2l	2.27	3.78	3.72	3.82	0.317629	0.036541
Cdk5rap1	3.21	3.21	3.64	4.35	0.315622	0.0340865
Mapt	22.56	21.54	24.46	30.42	0.315502	3.6421e-06
Ighg2c	2.07	1.63	1.84	2.76	0.314109	0.238131
Fuca2	91.77	105.26	115.8	129.13	0.313954	3.01887e-07
Gtf2b	7.82	6.43	8.86	8.85	0.313602	0.0121001
Bcas3	6.36	7.44	8.76	8.39	0.31354	0.588673
Aven	3.91	4.54	4.8	5.7	0.313366	0.164709
Pter	4.99	3.9	5.62	5.42	0.312485	0.0193499
Tnfrsf23	1.92	1.72	1.71	2.81	0.312384	0.172572
Rmdn3	5.15	4.97	5.98	6.58	0.311627	0.0056849
Timm22	13.05	11.25	15.35	14.8	0.311202	0.036338
Rras	8.12	8.71	9.39	11.49	0.311087	0.0231846
Thumpd3	6.32	5.41	7.19	7.36	0.310816	0.0109909
Amd1	23.75	25.87	31.52	29.98	0.309665	6.22629e-05
Mthfd1	7.43	8.79	8.88	11.22	0.309422	0.0454607
Gpx3	76.01	51.91	67.84	90.62	0.308877	0.000451318
Ube2v2	12.2	9.25	11.56	15.01	0.308821	0.057242
Polq	1.61	1.98	2.26	2.18	0.306576	0.00611283
Ncoa5	4.56	3.72	4.49	5.75	0.306513	0.00832073
Lrrc1	6.66	7.5	8.1	9.4	0.305534	0.00418792
Mthfr	2.33	1.29	1.75	2.72	0.304285	0.736038
Srsf3	19.86	16.62	23.55	21.49	0.304101	7.86031e-06
Anapc7	9.7	9.59	9.36	14.44	0.303108	0.321617
Pdlim5	300.03	330.77	376.9	400.41	0.301307	1.49471e-06
Med17	3.06	2.93	3.07	4.31	0.301065	0.870741
Napepld	1.73	1.98	2.31	2.26	0.300775	0.0526297
P4ha2	20.45	18.99	23.88	24.7	0.300703	0.000136931
Rrad	128.82	119.69	123.77	182.3	0.300558	7.89393e-05
Ctns	3.48	2.83	4.07	3.7	0.300275	0.0301917
Cfap36	5.75	5.23	6.23	7.29	0.300217	0.0182688
Timm9	8.25	9.91	11.09	11.27	0.300156	0.0691731
Enho	3.28	2.31	3.24	3.64	0.29956	0.129706
Qsox1	11.36	11.57	13.13	15.08	0.29897	8.86501e-05
Cdh4	2.15	3.03	3.12	3.25	0.298341	0.0179592
Cd63	53.03	42.9	49.18	68.78	0.298244	0.00038639
Cfl2	70.51	72.32	87.4	88.16	0.297665	2.00282e-06
Usp10	11.35	9.08	11.79	13.32	0.297573	0.0121017
Hagh	23.84	25.57	30.86	29.86	0.297369	0.000963805
Sgsm3	2.66	2.28	2.83	3.24	0.297185	0.595215
Lrrc2	89.44	89.8	105.67	114.28	0.295283	1.9058e-08
Fbxl22	7.04	7.22	8.16	9.33	0.294556	0.000398186
Stx8	2.07	2.49	3.02	2.57	0.293814	0.081828
Rpp25l	6.52	7.09	8.29	8.39	0.293452	0.0580266
Lmod2	233.63	275.49	340.36	283.36	0.292893	0.0849825
Yipf7	95.46	84.85	105.76	115.05	0.292326	5.07678e-07
Gnl3	7.17	7.95	8.78	9.73	0.291847	0.00169503
Trim63	70.99	72.24	92.56	82.78	0.291821	7.45428e-05
E130311K13Rik	3.68	3.81	4.61	4.55	0.290382	0.0519538
Cavin4	52.95	55.23	63.27	68.98	0.289834	3.7304e-06
Tmem176a	2.61	2.02	3.38	2.27	0.287239	0.89046
Bnip1	7.83	9.31	9.99	10.92	0.286826	0.031271
Hr	3.85	4.38	4.83	5.2	0.285357	0.00346949
Insig2	17.25	17.16	17.72	24.2	0.284811	0.00181962
Hspb1	189.91	197.82	216.33	256.01	0.284773	1.08619e-06
Psmg3	3.18	1.95	2.87	3.37	0.282587	0.244797
Recql	1.86	1.98	3.14	1.53	0.282316	0.524808
Dact3	2.68	2.78	3.08	3.56	0.282282	0.0313899
Pcbp4	19.5	18.64	23.25	23.09	0.280953	0.000522366
Nqo1	24.91	24.94	29.77	30.79	0.280772	0.000228131
Bag2	16.2	18.36	20.34	21.64	0.280599	0.000336884
Snapc3	3.27	3.45	3.31	4.85	0.280108	0.129101
Cyth2	14.82	12.59	16.05	17.23	0.279953	0.0173114
Hsp90aa1	58.43	51.1	59.35	73.58	0.279341	1.99544e-06
Slc39a14	14.69	12.92	14.83	18.67	0.27897	1.43433e-05
Dffa	11.77	11.86	13.85	14.82	0.278922	0.000611872
Spata5	1.91	2.09	2.41	2.44	0.277985	0.0840353
Cpeb1	2.69	2.68	3.32	3.19	0.277735	0.0278051
Abtb2	7.02	6.37	8.65	7.57	0.276618	0.00205535
Top1	9.59	8.37	10.64	11.1	0.275565	0.000411623
Lamtor3	23.02	22.01	26.06	28.44	0.27537	0.00608182
Timm10	29.59	31.31	36.01	37.67	0.274831	0.00273356
Clip1	55.08	53.84	61.93	69.84	0.274753	4.09189e-08
Polr1c	3.85	3.79	4.72	4.52	0.27432	0.0865681
Tspan17	4.97	4.06	4.83	6.08	0.272853	0.264028
1190007I07Rik	10.11	11.13	13.08	12.58	0.272737	0.083931
Ankra2	5.69	5.91	6.74	7.26	0.271302	0.0453222
Slain2	34.11	32.82	39.06	41.71	0.271167	1.45924e-06
Snap47	14.16	14.74	15.86	19.01	0.270917	0.00107638
1110002E22Rik	14.09	11.69	14.64	16.46	0.270662	9.34754e-06
2310022B05Rik	16.23	13.18	16.27	19.14	0.26785	0.000234921
Leo1	5.92	4.26	6.23	6.02	0.267044	0.0273298
Washc3	9.93	8.18	11.3	10.48	0.266217	0.0286443
Slc43a2	3.77	3.59	3.96	4.89	0.265972	0.000671691
Xrcc6	10.22	9.79	11.43	12.62	0.265316	0.00953662
Nutf2-ps1	30.02	26.74	28.78	39.37	0.263839	0.002929
Rhd	3.69	3.87	4.52	4.55	0.262716	0.0759504
Twf2	101.96	92.46	122.44	110.78	0.262515	0.000117997
Rrp7a	4.41	4.52	4.69	6.01	0.260879	0.0220215
Trim16	1.93	2.42	2.51	2.7	0.260268	0.00881593
Mypn	30.94	30.64	32.97	40.75	0.259594	3.0962e-06
Acin1	10.44	8.44	11.24	11.36	0.259464	0.00947772
Daglb	2.28	1.74	2.25	2.56	0.258841	0.0356895
Pkdcc	11.99	10.11	13.73	12.7	0.25813	0.0103665
Pex10	5.3	5.99	5.92	7.58	0.257914	0.0392257
Tubb5	14.63	10.79	14.28	16.1	0.257158	0.00247031
Ipo5	39.6	41.74	47.51	49.69	0.256991	1.22514e-05
Eif4a1	61.56	65.01	73.2	78.03	0.256809	3.54927e-05
Cox18	3.21	3.28	3.54	4.21	0.255978	0.125137
Hnrnph3	8.09	6.65	8.35	9.25	0.255839	0.014634
Xrcc2	2.28	2.41	2.4	3.2	0.255839	0.0615804
Faap20	1.63	2.14	2.45	2.05	0.25536	0.259375
Tspan3	99.7	89.76	98.99	127.12	0.255132	8.69664e-06
Cryab	1061.24	1134.76	1286.99	1333.2	0.254793	6.71721e-06
Nedd9	2.96	2.07	2.78	3.22	0.254404	0.0320459
Ptpn2	5.23	4.53	5.81	5.83	0.254138	0.0245776
Dnaja1	17.35	13.26	16.15	20.35	0.253893	1.23836e-05
Eif4ebp1	11.3	11.27	12.68	14.23	0.253736	0.00260242
Bri3bp	10.55	9.14	8.94	14.53	0.253355	0.0282687
Ube2j2	14.83	16.4	19.89	17.33	0.253145	0.0757093
Tbca	12.9	13.77	13.98	17.79	0.252447	0.0606079
Myo9b	3.97	3.78	4.49	4.74	0.252134	0.0173662
Hspb8	243.12	272.56	308.19	305.91	0.251998	5.33774e-05
Fam216a	2.29	2.55	3.31	2.45	0.251062	0.190452
Tnip1	10	10.39	11.83	12.43	0.250718	0.00122621
P2ry2	10.82	10.96	13	12.91	0.250505	0.00282082
Wdr91	2.79	2.22	3.15	2.81	0.250502	0.64601
Dhdds	10.26	9.27	11.55	11.68	0.250297	0.00236002
B4galt1	20.78	16.3	19.8	24.3	0.250137	0.000273018
Tm2d1	17.49	13.94	17.32	20.06	0.250124	0.0108051
Tm2d3	11.02	9.06	10.82	13.06	0.250044	0.0453332
Socs7	2.77	2.31	2.94	3.1	0.24972	0.00620568
Tmem171	3.43	2.93	3.06	4.5	0.249359	0.191379
Yif1a	28.05	26.69	28.29	36.76	0.248954	0.00463643
Pde6d	12.5	12.35	13.59	15.94	0.248936	0.0122914
Bri3	30.88	34.99	39.74	38.51	0.248469	0.0197296
Trappc4	11.01	9.39	12.16	12.07	0.248225	0.022893
St7	5.72	4.9	5.32	7.29	0.247785	0.0464437
H4c8	10.54	11.84	12.78	13.78	0.247045	0.105372
Odc1	20.72	20.24	22.77	25.82	0.246444	0.000244527
Ptdss1	19.63	17.79	20.03	24.36	0.246425	7.93189e-05
Abcb4	8.64	8.9	8.95	11.85	0.245935	0.00152559
Elavl1	9.97	8.91	10.11	12.27	0.245351	0.0118636
Ltv1	5.42	5.17	5.61	6.93	0.243835	0.0210556
Tigar	14.07	15.15	17.47	17.11	0.242982	0.000743431
Rab31	2.57	2.5	2.86	3.14	0.242977	0.0401786
Tmem42	5.89	4.16	5.35	6.54	0.242553	0.122998
Ube2g1	18.48	18.88	21.88	22.31	0.242225	0.000167949
Trim27	4.34	4.11	5.05	4.94	0.241533	0.117638
Fbxo30	5.21	4.79	6.7	5.12	0.24123	0.0161387
Nudt1	2.99	2.01	3.01	2.9	0.24123	0.339149
Nt5dc3	11.99	10.85	12.81	14.18	0.240862	6.93432e-05
Ap1m1	12.23	12.29	12.63	16.33	0.240103	0.00216291
Dmap1	5.36	5.65	6.28	6.72	0.239697	0.0465938
Gtf2f2	4.25	4.83	4.56	6.16	0.239541	0.0935487
Ipo4	8.33	7.29	9.74	8.69	0.238662	0.00677075
Rpl10-ps3	62.2	57.5	57.08	84.08	0.237908	0.00259336
Kif5b	26.71	27.03	30.35	33	0.237348	1.00908e-05
Stk38	7.14	6.82	7.51	8.94	0.236789	0.00860828
Trib1	2.76	3.2	3.64	3.38	0.236159	0.0293487
Mgst3	135.29	120.05	143.41	157.28	0.235857	1.23654e-05
Tomm22	28.94	31.48	32.49	38.66	0.235838	0.00762925
Klhl40	5.91	6.56	6.9	7.78	0.235391	0.0168993
Rbm14	2.28	1.79	1.97	2.82	0.234997	0.111317
Chchd4	4.43	4.73	5.34	5.44	0.234938	0.0138304
Atf6	27.91	23.83	28.37	32.51	0.234688	1.06829e-05
Myh10	3.56	3.36	3.86	4.28	0.234257	0.00208733
Tmem185b	3.54	3.61	3.88	4.53	0.234163	0.0355264
Cpe	130.71	107.84	130.47	150.01	0.233606	1.63291e-05
Rce1	2.67	2.63	3.02	3.21	0.23324	0.237444
Ppp2cb	12.63	10.94	13.1	14.6	0.232934	0.00941623
Dnajc11	17.6	17.25	19.23	21.72	0.232705	0.00020492
Cidea	19.22	19.38	19.6	25.75	0.232502	0.00745377
H2aw	5.25	3.96	5.89	4.93	0.232427	0.0555035
S100a1	345.52	354.82	405.27	417.46	0.232364	2.09644e-05
Tubb4b	87.21	81.03	93.11	104.46	0.231843	9.12211e-06
Dhx32	11.38	12.91	14.33	14.19	0.231611	0.00277418
Tmed4	41.97	37.59	43.06	50.34	0.231379	5.89784e-05
Mroh1	5.01	7.65	7.14	7.71	0.230186	0.239236
Gm17018	3.07	3.29	3.13	4.33	0.230149	0.173673
Impact	4.52	6.13	6.65	5.84	0.22992	0.0230418
Pla2g12a	21.88	18.61	18.25	29.23	0.229754	0.0129305
2410004B18Rik	5.68	5.32	6.55	6.34	0.228749	0.0537612
Mien1	12.95	15.28	15.96	17.12	0.22873	0.0433255
Eif2b4	13.49	14.39	15.63	17.03	0.228294	0.00227076
Mrpl53	30.55	32.76	36.69	37.46	0.228013	0.00717921
Wdr83os	14.25	13.05	14.7	17.27	0.227818	0.0218176
Hs6st1	8.36	7.35	8.75	9.63	0.226454	0.00227413
Idh2	819.94	725.65	887.36	920.17	0.225862	5.28655e-06
Ankrd24	2.76	2.5	2.98	3.17	0.225524	0.535657
Mtrf1l	2.75	2.47	2.66	3.44	0.224759	0.089843
Tmem14c	44.11	42.57	46.8	54.48	0.224578	0.000749129
Psmd8	40.51	42.91	46.83	50.62	0.224269	0.000454801
Ptges3	21.04	20.55	22.85	25.72	0.223829	0.000634045
Park7	68.32	71.05	75.04	87.7	0.223649	0.000290449
Kctd5	2.43	2.17	2.47	2.9	0.223288	0.110466
Mrpl33	47.29	38.44	49.24	50.84	0.223282	0.00945941
Pfdn4	2.74	3.25	3.13	3.86	0.222736	0.259406
Nifk	7.14	8.22	8.18	9.74	0.222392	0.00788857
Mrpl40	14.81	14.28	16.55	17.38	0.222038	0.0143537
Myl1	21.87	23.6	22.31	30.72	0.221894	0.0169743
Snta1	23.88	24.31	29	27.2	0.221836	0.00153981
Saraf	179.3	167.26	181.87	222.03	0.220893	3.73231e-06
Mapkapk2	87.82	84.02	90.21	110.05	0.220808	5.46831e-06
Tmem116	4.54	4.29	4.15	6.14	0.220758	0.0995303
Tsen2	2.52	2.08	2.91	2.45	0.220599	0.159902
Tmbim4	36.62	36.29	39.56	45.34	0.219648	0.00153211
Rhbdf2	2.46	2.17	2.59	2.8	0.219273	0.0559073
Slc25a26	6.53	6.66	7.41	7.93	0.217854	0.0244312
Myl2	6016.45	6352.38	6856.65	7527.12	0.217733	5.95346e-06
Ostc	17.97	15.2	16.14	22.43	0.2176	0.020997
Ivns1abp	338.91	362.79	421.32	394.52	0.217432	0.000146511
Dph3	4.31	5.6	5.54	5.98	0.217184	0.160954
Naa38	13.3	9.89	12.06	14.88	0.216247	0.0848104
Cpox	11.89	10.69	13.88	12.35	0.216172	0.00509193
Tmed1	20.09	17.57	20.05	23.68	0.21559	0.00437387
Cops7b	2.93	2.84	3.07	3.63	0.21559	0.0801256
Mosmo	6.43	5.49	5.8	8.04	0.21546	0.203136
Lage3	5.61	5.27	6.26	6.37	0.215176	0.166362
Obsl1	18.04	16.56	20.74	19.41	0.214628	0.00181521
Syngr1	35.57	33.77	31.9	48.55	0.214405	0.0331575
Ciapin1	16.52	19.57	19.24	22.62	0.213973	0.0524485
Chid1	9.84	8.32	8.35	12.7	0.213056	0.013886
Ten1	2.77	1.88	2.69	2.7	0.213055	0.32598
Gdap2	2.47	1.75	2.12	2.77	0.212591	0.305189
Mettl1	1.9	1.82	2.05	2.26	0.212385	0.195688
Ocel1	2.84	2.21	2.84	3.01	0.212153	0.18168
Tma7	14.76	16.76	17.32	19.19	0.212024	0.0258929
Tmod4	9.14	10.14	11.51	10.82	0.211878	0.0452795
Nrn1	5.4	4.47	4.73	6.7	0.211703	0.0896102
Serpinh1	61.83	51.39	57.92	73.17	0.211429	0.000143367
Thoc1	3.32	2.7	2.92	4.05	0.211395	0.197912
Cox14	20.34	19.98	22.61	24.04	0.210381	0.00113588
Ywhag	48.05	49.32	56.37	56.28	0.210298	0.000139364
Mogs	2.72	2.38	2.72	3.18	0.210218	0.0886401
Rnmt	2.79	2.89	3.26	3.31	0.210002	0.738857
Lsm4	15.22	14.33	16.08	18.1	0.209994	0.0378109
Ccdc43	4.73	4.4	4.96	5.6	0.209923	0.0403831
Sec61g	8.32	9.18	8.79	11.45	0.209854	0.105591
Thoc7	16.13	17.6	18.38	20.63	0.209812	0.021208
U2af1l4	13.4	14.65	17.52	14.92	0.209773	0.0711348
Caml	4.34	4.99	5.27	5.52	0.209746	0.109461
Atf5	5.92	4.4	5.75	6.18	0.209151	0.0665236
Tmem223	35.73	29.61	36.09	39.44	0.209083	0.00696404
Mr1	4.99	5.27	5.47	6.39	0.209073	0.0109308
Btg3	3.3	2.94	3.3	3.91	0.208453	0.146763
Adpgk	2.46	2.38	2.44	3.15	0.207841	0.122297
Sh3bgr	135.7	156.35	158.41	178.87	0.207731	0.000238648
Cebpg	2.5	2.93	3.06	3.21	0.207513	0.192521
Nop2	3.88	3.88	4.42	4.54	0.207442	0.0487698
Sfpq	11.98	9.36	11.83	12.79	0.206271	0.0038975
Zbtb16	2.57	9.17	6.37	7.17	0.205795	0.601101
Cdc5l	12.13	12.21	12.98	15.09	0.2057	0.00187906
Brk1	20.48	18.94	21.95	23.51	0.20567	0.00831564
Anxa4	7.1	7.79	8.49	8.68	0.205546	0.0227507
Bcl2l13	17.26	16.45	17.15	21.72	0.20548	0.478206
Elob	57.04	58.08	60.28	72.43	0.205139	0.00360215
Tmem141	6.24	7.91	7.75	8.56	0.204955	0.147498
Ube2m	47.14	50.96	52.24	60.81	0.204636	0.00195492
Rnf19b	7.63	5.89	7.3	8.28	0.2046	0.0476298
Pcnx	11.45	10.61	11.11	14.31	0.204531	0.344556
Agpat5	6.56	5.37	6.25	7.49	0.203788	0.0354699
Tuba4a	178.35	178.58	200.46	210.58	0.203638	5.52351e-05
Casq2	455.6	466.7	495.93	565.69	0.202959	5.26981e-06
Eif2b2	8.48	9.43	10.36	10.25	0.202579	0.0296378
Gtf2h2	7.6	5.95	6.73	8.86	0.202328	0.188043
Tmem126a	30.91	35.82	36.48	40.29	0.202207	0.0101902
Zhx2	6.19	5	5.95	6.92	0.201802	0.0089327
Snx4	8.01	8.13	8.75	9.81	0.201556	0.00867026
Gyg	75.16	74.42	78.15	93.84	0.201407	6.45096e-05
Daam1	16.8	16.25	18.37	19.63	0.201349	0.000144051
Pigp	41.99	36.77	37.13	53.41	0.201092	0.0121801
Mesd	9.72	10.27	10.76	12.21	0.200472	0.44283
Ift43	11.07	12.28	12.17	14.66	0.200425	0.0731757
Asap2	3.43	2.88	3.63	3.62	0.200341	0.00860267
Smyd2	41.52	37.7	45.09	45.92	0.20016	0.00061558
Pih1d1	10.53	10.9	12.72	11.89	0.199613	0.0457368
Tmem219	2.39	3.08	3.09	3.19	0.199224	0.358582
Sumo1	21.29	19.98	23.68	23.67	0.198271	0.00781883
Utp11	3.68	4.4	4.25	5.02	0.198214	0.12739
Tmem192	10.66	10.12	11.96	11.88	0.198189	0.0495184
Atp6v0c	123.84	111.58	116.01	154.07	0.19815	0.000331761
Lsm10	4.14	4.44	4.53	5.31	0.197681	0.304302
Ankrd10	7.5	7.97	8.84	8.9	0.197533	0.0558345
Svbp	3.69	5.24	4.66	5.58	0.197484	0.287313
Plscr1	4.48	4.52	5.17	5.15	0.197446	0.124031
Pop4	3.48	3.41	3.76	4.14	0.197349	0.0409237
Myh7b	5.7	6.38	7.14	6.71	0.197266	0.00747584
Mybpc3	827.5	845.54	998.78	918.93	0.196913	0.000317767
Gm9747	8.93	6.73	7.09	10.86	0.1969	0.0381833
Kbtbd12	1.87	2.52	2.52	2.51	0.196337	0.0888927
Ensa	19.66	20.54	22.04	24.02	0.196319	0.00154959
Rmnd5b	3.24	3.42	3.34	4.29	0.196161	0.149631
Cmc4	2.26	2.41	2.7	2.65	0.196116	0.271353
Rdh13	8.26	8.36	9.48	9.56	0.196113	0.00808238
Polr2m	92.55	116.01	118.04	120.87	0.196005	0.0653081
Ube2d3	111.24	118.71	132.57	130.8	0.195771	0.000583226
Fxyd1	262.82	259.52	250.62	347.57	0.195615	0.000692007
Polr3g	2.33	1.74	2.17	2.49	0.195301	0.0842112
Insyn1	6.93	8.23	8.03	9.31	0.193834	0.0279051
Rnf111	2.58	2.29	2.96	2.61	0.193756	0.0582015
Pgam2	377.51	376.95	400.08	462.58	0.193348	1.47665e-05
Rab3ip	27.05	27.84	28.35	34.41	0.193302	0.00079076
Edf1	60.65	59.25	65.55	71.54	0.193292	0.00154329
Med29	5.09	5.81	5.37	7.09	0.192976	0.128962
Stradb	22.77	20.27	25.43	23.76	0.192687	0.00261307
Cryzl1	4.78	5.45	5.42	6.27	0.192469	0.103442
Psmb10	12.53	13.64	15.22	14.67	0.191749	0.0272551
Ank1	142.17	137.42	146.79	172.53	0.19169	2.70505e-05
Smim12	13.81	13.89	14.07	17.56	0.191408	0.0343508
Ddx39a	4.32	4.35	5	4.9	0.191397	0.0913145
Prickle3	4.3	4.23	5.71	4.03	0.191376	0.095825
Ube2k	13.48	15.01	14.97	17.56	0.191315	0.0880618
Gpr157	13.49	11.3	13.57	14.73	0.191044	0.00111153
Galnt11	8.58	7.1	7.76	10.14	0.191034	0.0190399
Rpl7l1	12.42	11.18	14.39	12.55	0.190963	0.0134427
Cox8b	120.67	159.27	130.77	188.75	0.190789	0.0238654
Lamtor2	12.04	15.58	13.79	17.73	0.190554	0.106719
Vps72	8.52	6.92	8.72	8.9	0.190541	0.0530713
Nln	3.37	3.51	3.79	4.06	0.190284	0.0311371
B3galnt2	7.29	8.04	7.92	9.57	0.190173	0.000137057
Narf	18.22	17.86	18.84	22.32	0.190044	0.000293906
Psma5	21.8	21.46	22.64	26.71	0.190016	0.00672343
Atp6v0b	42.69	38.86	38.69	54.33	0.189856	0.00466802
4933434E20Rik	20.6	17.77	19.48	24.28	0.189634	0.0129627
Tec	5.39	3.58	4.81	5.42	0.189626	0.107548
Zpr1	5.7	5.42	5.54	7.14	0.189398	0.0877044
Cd2bp2	10.63	9.51	11.01	11.95	0.189059	0.53258
Uba52	99.7	97.45	101.18	123.54	0.188835	0.00176857
Nop10	12.41	12.12	13.08	14.88	0.188817	0.0337478
2310022A10Rik	19.86	19.55	22.67	22.25	0.188796	0.00902531
Pam	190.65	168.66	185.83	223.42	0.187753	1.33325e-05
Tmem218	3.3	3.32	3.08	4.46	0.187733	0.107957
Nolc1	5.99	6.19	6.8	7.07	0.187454	0.0204009
Lrrfip1	25.33	23.56	26.51	29.16	0.187361	0.000137789
Ptpmt1	6.84	5.39	6.18	7.74	0.186735	0.0552577
Etfrf1	22.28	24.37	25.48	27.61	0.186563	0.00481799
Wnk1	66.19	70.44	58.37	97.05	0.185898	0.45299
Tmub1	4.71	4.83	5.84	5.01	0.185634	0.175759
Smpx	129.9	140.38	146.61	160.74	0.185428	0.000327252
Chmp4c	5.03	4.89	5.56	5.72	0.185355	0.00595804
Ccnk	4.2	4.48	4.97	4.9	0.185355	0.0516085
Gnas	335.97	310.02	341.28	393.23	0.18527	0.000114432
Rab5if	33.87	30.28	30.8	42.11	0.184667	0.00872705
Gtf3c4	2.91	2.59	3.21	3.04	0.184425	0.0225466
Nop58	9.9	7.93	10.45	9.81	0.184327	0.0362154
Cript	11.57	9.49	10.41	13.52	0.184315	0.0547856
Wdr83	14.25	14.4	15.79	16.76	0.184122	0.0245729
Pin1	4.8	4.75	5.62	5.23	0.184122	0.0249299
Pus1	5.8	6.11	7.08	6.45	0.183988	0.0853898
Nme6	5.29	4.06	4.78	5.84	0.183745	0.217037
Des	541.6	547.55	568.59	668.11	0.183293	1.04564e-05
Commd5	3.28	4.4	3.78	4.94	0.183222	0.247105
Nup35	2.16	2.13	2.33	2.54	0.182944	0.200515
Arfip1	3.86	3.33	3.49	4.67	0.182577	0.109466
Tmem159	10.47	9.03	9.9	12.23	0.182529	0.0369051
Ddrgk1	28.23	22.91	23.97	34.06	0.182347	0.01674
Gsto1	75.16	83.75	91.89	88.32	0.181469	0.00258229
Tmem9b	20.94	18.53	19.02	25.74	0.181454	0.00551409
Ppp1r11	14.6	16.36	13.83	21.27	0.181066	0.0192238
Use1	26.11	28.08	27.32	34.1	0.180682	0.0191901
1110065P20Rik	4.52	3.9	5	4.54	0.180169	0.406468
Hba-a2	45.37	34.89	22.94	67.96	0.179599	0.61603
Ehbp1l1	54.68	53.74	57.87	64.9	0.179327	0.000618323
Slc30a6	3.64	3.01	3.29	4.24	0.179296	0.110735
Lrrc58	4.21	4.19	4.53	4.98	0.179056	0.00395592
Tgm2	62.33	63.69	73.48	69.17	0.178827	0.000793792
Perp	78.39	69.32	72.75	94.44	0.178721	0.000397477
Parp9	4.03	4.17	4.96	4.32	0.178501	0.062384
Siah1a	3.84	3.76	4.47	4.13	0.178337	0.110126
Msra	22.59	22.77	25.57	25.74	0.177819	0.00531575
Ube2g2	18.96	18.34	21.19	21	0.177725	0.0212631
Bambi	2.21	2.4	2.34	2.87	0.176517	0.0633504
Ccdc86	2.55	2.06	2.45	2.76	0.176517	0.127057
Yars	8.45	7.77	8.52	9.81	0.176433	0.0104711
Prune2	26.15	29.71	31.3	31.82	0.176282	0.00933801
Ubxn8	2.94	2.69	2.83	3.53	0.175892	0.109961
Gpatch2l	2.34	1.98	2.42	2.46	0.17585	0.0830055
Cct6a	27.45	28.28	29.62	33.33	0.175752	0.000851249
Mettl6	1.44	2.5	1.43	3.02	0.17561	0.920047
Usp36	2.75	2.66	3.07	3.04	0.175544	0.0362999
Tmed2	96.32	86.7	86.32	120.38	0.175537	0.00133952
Prkar1a	122.19	103.6	120.04	134.88	0.175063	6.97173e-05
Lzic	9.35	9.96	11.83	9.97	0.17498	0.0601946
Actn2	555.48	557.18	599.38	656.64	0.174847	2.46905e-05
Rpl37a	33.05	39.43	36.49	45.32	0.174694	0.0344473
Fam136a	11.2	10.56	12.26	12.3	0.174632	0.0249974
Rsl24d1	14.21	11.94	14.88	14.63	0.174393	0.01734
Srrt	12.14	9.75	10.84	13.86	0.174239	0.146176
Utp14a	4.52	3.98	4.06	5.53	0.174068	0.081996
Pts	16.12	14.09	15.98	18.09	0.173476	0.0423615
Inpp4a	3.54	3.37	3.63	4.16	0.172938	0.0271787
Mcfd2	35.47	34.52	36.09	42.81	0.172876	0.000300004
Klhl41	25.08	26.64	27.18	31.11	0.172526	0.00155884
D2hgdh	14.06	26.88	17.09	29.05	0.172507	0.768444
Rnf7	24.71	24.84	25.93	29.91	0.172414	0.00724385
Rps6ka2	11.04	9.93	11.49	12.14	0.172293	0.00129556
AW209491	4.1	4.66	5.12	4.75	0.172119	0.0985583
Tpd52l2	19.37	18.06	18.62	23.55	0.172022	0.268929
Filip1	12.44	13.97	12.92	16.83	0.171805	0.00082766
Rnaset2b	78.05	72.03	70.24	98.82	0.171804	0.00503908
Ndufa3	84.37	85.4	74.73	116.5	0.171727	0.0393463
Derl2	12.03	14.34	13.15	16.54	0.17108	0.123963
Tapt1	8.77	8.48	8.92	10.5	0.170947	0.00857289
Rbm45	4.49	4.66	4.87	5.43	0.170801	0.0962889
Fkrp	14.89	14.81	15.23	18.2	0.17068	0.00345327
Prelid3b	26.04	25.68	27.71	30.49	0.170297	0.00316344
Pex19	43.4	47.13	48.63	53.24	0.170261	0.000985368
Txnl4a	3.13	2.62	2.97	3.5	0.170204	0.052988
Get1	4.07	3.76	3.77	5.04	0.17013	0.121435
Pfn2	12.69	11.69	13.64	13.79	0.170056	0.0129328
Slc4a1ap	7.49	5.14	5.51	8.7	0.170052	0.886023
1810058I24Rik	35.19	35.51	39.13	40.4	0.169789	0.0182335
Nhp2	6.29	6.69	6.48	8.12	0.169678	0.147452
Myl3	4265.36	4303.24	4655.51	4981.58	0.169538	3.84549e-05
Slc16a1	72.74	74.03	74.56	90.49	0.169346	8.8683e-05
BC024978	2.5	2.97	3.25	2.9	0.169046	0.189994
Mrpl55	39.15	40.29	44.14	45.13	0.16831	0.00973449
Gng5	51.18	51.43	50.89	64.39	0.167971	0.0111878
Zfand5	42.26	37.17	44.18	45.03	0.167521	0.00812953
Atg4d	6.27	6.24	6.64	7.41	0.167488	0.0674073
Emc4	28.77	24.48	27.27	32.53	0.167364	0.0134308
Arl6ip5	63.09	60.31	60.76	77.79	0.167064	0.000931433
Wdr75	3.62	4.37	4.39	4.58	0.166912	0.0364702
Znrd2	9.01	6.98	9.23	8.72	0.166814	0.17657
Mrto4	7.9	7.13	8.9	7.97	0.166615	0.092955
Mtpn	10.17	7.76	9.71	10.41	0.166255	0.0119481
Nme2	193.8	191.64	189.19	243.28	0.166094	0.000371802
Ccdc58	4	7.08	6.92	5.51	0.165868	0.279202
Fbxw11	10.01	9.12	9.56	11.9	0.165813	0.0045121
Srsf10	10.16	10.79	11.6	11.9	0.165711	0.0130637
Kin	2.78	3.14	2.94	3.7	0.165586	0.2448
Bud31	16.21	16.36	18.13	18.4	0.165538	0.0451717
Bves	17.75	16.48	17.39	21	0.165469	0.000870305
Blcap	16.81	15.63	15.5	20.88	0.165372	0.011642
Marchf3	2.61	2.42	2.98	2.66	0.165137	0.437267
3110040N11Rik	5.81	7.56	7.43	7.56	0.165001	0.225714
Polb	15.22	12.68	14.69	16.59	0.164975	0.0461957
Taf1d	3.65	3.12	4.01	3.58	0.164944	0.435631
Mrpl54	23.53	20.22	24.18	24.86	0.164676	0.0519779
Rangrf	23.67	26.25	26.27	29.68	0.16452	0.0274268
Ran	30.4	28.37	30.07	35.78	0.164104	0.000985358
Ctsl	78	75.29	83.92	87.83	0.164047	4.8189e-05
Tmem208	7.73	8.77	8.3	10.18	0.163499	0.188045
Dnajc4	10.45	9.75	10.94	11.68	0.163244	0.0717943
Erh	9.81	8.39	9.51	10.87	0.163216	0.0760595
Hscb	4.4	5.12	4.5	6.16	0.163174	0.361513
Fam168a	5.97	5.23	5.92	6.62	0.163039	0.00485605
Ldb3	401.43	415.09	441.65	472.47	0.162895	0.00033066
Pom121	2.38	2.14	2.32	2.74	0.162815	0.0545091
Actc1	5348.55	5785.76	5945.24	6517.27	0.162583	0.000154751
Phrf1	4.33	3.72	4.78	4.23	0.162538	0.291242
Med8	7.41	7.77	7.39	9.6	0.162514	0.103519
Smim13	8.61	8.04	8.41	10.22	0.162105	0.00554249
Ticam1	2.77	2.11	2.99	2.47	0.16202	0.149845
Tomm40l	18.05	14.27	16.14	20.02	0.161967	0.49762
Cnih1	23.1	19.66	18.62	29.21	0.161654	0.035676
Lyrm4	3.81	3.36	3.61	4.41	0.161629	0.130655
Tmem117	5.98	4.4	5.41	6.2	0.161562	0.0638703
Usp39	5.59	5.22	5.27	6.82	0.161448	0.0697321
Rpf2	5.07	5.83	5.43	6.76	0.16137	0.166661
Ppdpf	8.62	11.33	9.24	13.07	0.161302	0.219725
Phf5a	5.82	5.34	6.5	5.98	0.161281	0.097832
Galk1	3.33	2.6	3.43	3.2	0.160977	0.236585
Zswim7	4.69	6.07	5.44	6.59	0.160959	0.281641
Rpl10a	58.86	54.33	60.18	66.36	0.160847	0.00332787
Nudt16	2.06	1.93	1.85	2.61	0.160655	0.322968
Rabac1	89.33	81.81	81.31	109.96	0.160434	0.00298746
Bysl	5.91	5.75	6.18	6.85	0.160269	0.0185681
Oaz1	185.75	161.68	178.86	209.33	0.160041	0.000241828
Ciao2b	9.84	10.37	10.96	11.62	0.159976	0.0943874
Sync	6.04	5.31	6.05	6.63	0.159862	0.0669739
Nmt1	11.88	12.36	13.16	13.91	0.159305	0.00292267
Atl2	13.5	14.2	14.28	16.65	0.159121	0.00365411
Bola3	34.78	36.07	40.97	38.14	0.159092	0.178778
Tvp23b	7.23	5.47	5.72	8.46	0.159029	0.115322
Pstpip2	9.1	8.77	9.67	10.28	0.158849	0.00834479
Fbxo25	5.02	4.78	4.49	6.45	0.158759	0.168246
Ndufb3	93.33	116.39	115.24	118.85	0.158599	0.0100562
Spcs1	51.59	51.79	55.04	60.34	0.158436	0.00578409
Alg3	4.42	5.33	4.99	5.89	0.158204	0.171305
Slc17a7	7.8	7.23	7.88	8.89	0.158038	0.0237049
Ppp2ca	23.97	22.51	24.75	27.11	0.158012	0.000198436
Snrpa	13.51	13.2	14.84	14.95	0.157448	0.0683993
Zfp830	4.34	3.22	3.66	4.77	0.157146	0.196399
Ppa1	24.43	22.75	24.86	27.74	0.156887	0.00822912
mt-Co1	85243.1	84810.9	100964	88577.3	0.15652	0.00205126
Ptpn4	5.53	5.12	5.59	6.28	0.156467	0.00366088
mt-Co2	56436.7	60756.4	72408.2	58193.7	0.156288	0.19
B3gat3	11.42	10.71	10.68	13.98	0.156169	0.0699983
Sesn1	37.62	38.15	42.63	41.8	0.156129	0.00234486
Lsmem1	11.86	12.29	13.39	13.52	0.156119	0.0418431
Naxe	26.27	24.95	26.06	30.99	0.15552	0.0190112
Cyb5d2	7.9	8.8	8.56	10.04	0.155455	0.0332931
Spcs3	20.18	16.72	17.53	23.56	0.155167	0.00657163
Smdt1	46.69	43.85	47.56	53.21	0.154439	0.0087513
Pomt2	2.8	2.78	2.84	3.37	0.154328	0.0658269
Ttc32	6.71	6.86	8.25	6.85	0.154128	0.162391
Bud23	4.15	4.28	4.31	5.07	0.154055	0.0730448
Eif3h	71.53	65.54	74.77	77.71	0.153707	0.00123039
Gabarapl1	33.35	31.54	34.88	37.3	0.153603	0.00301037
Atp6v1b2	26.3	25.07	27.59	29.55	0.153575	0.00144635
Yipf6	3.53	3.69	4.3	3.73	0.153401	0.856053
Nbdy	6.74	5.74	6.76	7.12	0.15339	0.211267
Foxk2	4.58	4	4.72	4.82	0.153012	0.025088
Polr3d	5.4	5.62	5.96	6.29	0.152658	0.0798327
Srp19	15.36	13.16	14.71	16.99	0.152509	0.061621
Serf2	103.53	98.72	108.71	116.06	0.15231	0.000337478
Stn1	4.94	6.29	6.56	5.92	0.15226	0.125318
H2az2	12.51	16.42	14.59	17.56	0.152252	0.0871219
Rnf185	6.43	5.34	6.55	6.53	0.152248	0.0474639
Kif1b	34.06	31.26	33.73	38.86	0.152246	0.000601306
Lsm7	11.45	13.08	13.36	13.9	0.152238	0.202543
Znhit6	3.28	4.09	3.57	4.62	0.152199	0.278893
Wipi1	35.48	37.39	40.91	40.05	0.151884	0.00513874
Sgcg	87.82	88.86	91.17	105.12	0.151848	0.000242348
Jmjd6	9.88	9.41	10.79	10.64	0.151779	0.043973
Srfbp1	2.53	2.79	3.46	2.45	0.151732	0.18196
Cisd1	95.18	96.82	96.65	116.58	0.151304	0.000933041
Rps17	121.83	121.33	125.61	144.4	0.151107	0.00229674
Srpk3	10.31	10.34	12.79	10.14	0.151095	0.0547389
Tubb6	11.16	10.87	10.61	13.85	0.150955	0.0382369
Wipf3	10.03	10.01	10.75	11.5	0.150923	0.00702282
Aars	10.28	9.95	10.92	11.54	0.150862	0.0025263
BC029722	12.43	12.66	12.58	15.27	0.150565	0.0305434
Srm	2.67	3.24	2.86	3.7	0.150538	0.29691
Snu13	16.02	15.38	16.61	18.24	0.150394	0.0094668
Lcmt1	6.56	7.02	7.23	7.84	0.150196	0.109218
Mettl9	29.91	27.99	31.99	32.26	0.150133	0.0106993
Malsu1	3.11	3.01	3.12	3.67	0.14988	0.117366
Sae1	11.18	9.84	10.9	12.42	0.149805	0.0337872
Scand1	9.71	8.05	9.73	9.97	0.149564	0.149284
Rps19bp1	3.76	3.75	3.6	4.73	0.149504	0.339075
Ubl7	21.9	25.56	24.01	28.62	0.149173	0.0286077
Hars	11.45	9.77	10.46	13.07	0.149077	0.0320495
Ptp4a1	38.59	36.53	40.77	42.52	0.148946	0.00100639
Fabp3	2277.75	2421.38	2481.22	2728.69	0.148865	0.000209013
Abat	6.54	8.22	8.49	7.87	0.14848	0.0311665
Lsm12	5.49	5.59	6.06	6.22	0.148353	0.0700336
Magoh	9.82	11.8	10.66	13.3	0.148261	0.171059
Mrps23	76.43	82.76	86.27	90.14	0.148183	0.00572109
Psmg2	12.88	12.64	12.95	15.33	0.148154	0.058114
Mrpl12	71	72.56	75.12	83.96	0.148099	0.00115113
Tmx2	63.43	62.15	64.3	74.85	0.148034	0.000466244
Stat3	23.93	20.59	22.93	26.4	0.148012	0.0014849
Rabgef1	5.47	5	6.01	5.59	0.147863	0.0373986
Cinp	5.74	6.68	5.88	7.88	0.147815	0.555251
Rps13	86.2	74.08	80.32	97.25	0.147793	0.00581349
Polr2k	7.57	11.62	11.09	10.17	0.147787	0.283856
Nop16	6.37	5.41	6.52	6.53	0.14771	0.0699243
Mettl16	3.49	3.49	3.89	3.84	0.147241	0.0562503
Sec22b	8.52	7.6	8.57	9.28	0.147072	0.0467665
Rsl1d1	22.55	23.41	23.08	27.81	0.147003	0.00675241
Noa1	7.05	6.11	7.14	7.43	0.146841	0.0516175
Mob2	13.26	12.36	13.76	14.6	0.146587	0.0323971
Htatip2	9.75	9	9.31	11.44	0.146221	0.0698237
Sqstm1	145.06	152.35	164.63	164.47	0.146073	0.000903334
Cdc34	56.78	53.2	59.63	62.02	0.145495	0.00302909
mt-Co3	46651.8	47167.4	55905.2	47853.3	0.145274	0.00401495
Lhpp	7.28	7.19	7.84	8.16	0.145007	0.0745606
Gtpbp4	8.23	8.54	8.39	10.15	0.144759	0.033239
Stk40	13.72	13.4	14.24	15.74	0.144643	0.004546
Kti12	7.81	7.47	8.18	8.71	0.144525	0.0708399
Cltb	16.75	16.24	16.38	20.08	0.144286	0.0261458
Tecr	239.61	225.15	242.89	270.73	0.144215	0.000176493
Mydgf	7.18	7.59	6.72	9.6	0.143971	0.104104
Atg13	14.92	13.68	15	16.6	0.143909	0.00382916
Pfn1	66.02	70.02	75.58	74.69	0.143526	0.00704644
Snupn	4.24	4.47	4.34	5.28	0.143364	0.197081
Bphl	13.2	12.74	14.46	14.19	0.143357	0.0496417
Wdr77	9.97	10.08	10.41	11.73	0.143053	0.00378076
Ehd4	97.21	102.16	104.05	116.1	0.143039	0.000354113
Stk25	13.64	13.18	12.98	16.63	0.142775	0.114801
Alpk3	22.7	22.48	23.72	26.14	0.142199	0.000542111
Prmt3	4.74	4.05	4.93	4.77	0.142122	0.092843
Pakap	15.15	16.39	15.37	19.43	0.141905	0.000545115
Sulf2	13.52	10.11	11.3	14.77	0.141771	0.0225048
Micos10	21.99	22.27	22.93	25.9	0.141764	0.00378473
Arpc2	38.76	36.03	38.19	44.32	0.141724	0.00317039
Mrpl43	17.3	16.96	17.35	20.44	0.141479	0.0233134
Pef1	8.85	10.18	10.38	10.61	0.141427	0.0713569
Pdxk	2.42	2.05	2.68	2.25	0.141313	0.103707
Scnm1	10.85	10.16	10.92	12.25	0.141182	0.160592
Tmem199	4.79	4.37	4.53	5.57	0.140936	0.193468
Hmgcs1	9.7	9.9	10.95	10.66	0.140845	0.0971648
Ankrd16	2.49	1.9	1.87	2.97	0.140786	0.318131
Mus81	6.39	6.1	7.04	6.73	0.140755	0.116724
Vapa	20.56	18.39	21.42	21.52	0.140699	0.0527986
Psmc2	31.79	31.02	31.78	37.46	0.140611	0.00382978
Bcs1l	12.22	12.86	14.4	13.24	0.14022	0.0452722
Rpl15	87.35	84.44	89.36	99.96	0.140181	0.00287539
Dnajc17	4.09	2.29	2.9	4.13	0.139968	0.38664
Orai1	6.6	4.99	5.46	7.31	0.139878	0.115649
Nkiras1	11.35	11.15	12.23	12.56	0.139833	0.0354953
Slirp	2.73	3.28	2.58	4.04	0.139466	0.20219
Gfpt1	3.26	3.54	3.41	4.08	0.139431	0.0427601
Twsg1	26.97	25.28	25.32	32.23	0.139385	0.00383637
Sf3b5	3.12	2.61	3.15	3.16	0.139105	0.0988966
Mrpl20	18.84	19.72	19.76	22.7	0.138999	0.059867
Dhx37	3.38	4.24	3.8	4.59	0.13888	0.195342
Ube2ql1	3.6	3.04	3.64	3.67	0.138688	0.124728
Gpx4	244.26	262.62	255.87	302.09	0.138517	0.00160168
Ndufa1	93.91	96.14	99.65	109.5	0.138159	0.00933376
Rpl18	71.15	73.58	74.55	84.7	0.137929	0.00652956
Chn1	3.94	4.94	4.44	5.33	0.137799	0.165814
Rpl36	61.01	64.24	66.9	70.88	0.137556	0.0283585
Slc6a8	67.17	58.5	61.76	76.48	0.137535	0.000958831
C2cd2l	3.66	2.84	3.42	3.73	0.137504	0.224599
Lrp11	2.6	3.1	2.87	3.4	0.137504	0.0801926
Gm14288	1.33	3.37	2.97	2.2	0.137504	0.649023
Pomp	34.78	46.27	43.27	45.87	0.137261	0.000244444
Atp8b2	2.09	1.82	1.72	2.58	0.137168	0.913138
Agpat1	22.16	19.86	19.59	26.62	0.137129	0.00930185
Mettl26	3.55	4.18	3.86	4.64	0.136994	0.296297
Trim35	25.84	24.79	27.13	28.53	0.136648	0.00162565
G6pc3	24.59	22.51	24.18	27.59	0.136389	0.0158556
Setd7	7.85	7.79	8.3	8.89	0.136329	0.00424898
Rnft1	4.73	4.38	4.12	5.89	0.135919	0.0595578
Atp5e	202.41	208.88	189.1	262.74	0.135656	0.00827986
Fkbp11	1.75	2.41	1.53	3.04	0.135611	0.583163
Sec61b	4.79	3.97	3.26	6.36	0.135106	0.478123
Nt5m	6.9	7.77	7.58	8.53	0.135088	0.129582
Tmem222	11.49	9.81	10.85	12.54	0.135038	0.0583545
0610012G03Rik	17.06	16.1	17.99	18.42	0.134891	0.0270489
Fastkd5	2.5	1.99	2.25	2.68	0.134872	0.203841
Tmem33	12.29	10.68	10.94	14.28	0.134817	0.00551051
Togaram2	1.91	1.98	1.83	2.44	0.134466	0.229809
Cox6a2	1367.77	1381.8	1401.53	1616.22	0.134267	0.000143743
Nup85	4.03	3.97	4.23	4.55	0.134221	0.337038
Pole3	6.47	6.28	6.93	7.06	0.133899	0.0914833
Stam	5.51	5.61	6.06	6.14	0.133724	0.148086
Cops9	21.12	23.89	22.53	26.85	0.133681	0.132916
Ndufa2	76.85	91.27	85.35	99.03	0.133191	0.0182471
Rheb	22.43	23.69	22.98	27.59	0.132889	0.0120728
Selenoi	4.29	3.28	3.76	4.54	0.132818	0.128233
Tti1	7.22	8.13	8.7	8.13	0.132797	0.0505034
Hspa4	34.37	34.55	35.86	39.7	0.1327	0.000741515
Dynlrb1	57.67	55.48	55.58	68.47	0.132685	0.0112984
Mapre2	31.1	34.66	35.19	36.9	0.132589	0.00142851
Gpx8	14.48	12.97	13.6	16.49	0.132478	0.0753259
Tmem11	9.31	9.72	10.53	10.33	0.132464	0.0697617
Timm13	10.09	11.69	11.67	12.2	0.132195	0.0882565
Dram2	30.48	29.03	24.35	40.87	0.132182	0.0832052
Plpbp	22.73	23.06	24.1	26.08	0.13208	0.0362816
Smarcad1	3.24	3.02	3.27	3.59	0.132046	0.618927
Spast	9.49	8.9	9.49	10.66	0.131858	0.0973668
Ctsz	7	5.54	6.44	7.3	0.131845	0.1383
Tex30	2.38	1.8	2.68	1.9	0.131845	0.400223
Prmt2	4.03	3.39	4.09	4.04	0.131836	0.226643
Dand5	4.4	3.03	4.26	3.88	0.131667	0.224564
mt-Nd1	31028.2	33768.7	37596.2	33387.4	0.131561	0.00547068
Slc25a33	5.79	6.59	6.34	7.22	0.131346	0.107535
Clptm1l	21.88	19.84	19.44	26.25	0.131139	0.013106
Zfp560	2.14	1.75	2.17	2.09	0.131083	0.744534
Thop1	3.84	3.42	4.09	3.86	0.130985	0.114089
Sar1b	69.42	72.23	70.77	84.34	0.130961	0.00301522
Rtl8a	16.34	16.22	17.65	18	0.130801	0.0424512
Iah1	5.67	5.22	6.12	5.8	0.13038	0.121016
Guk1	25.61	26.76	27.96	29.36	0.130298	0.0367903
Pfdn1	21.16	23.6	23.27	25.72	0.130277	0.0381832
Ptpa	18.86	18.55	20.08	20.86	0.130087	0.0313638
Tmem248	8.66	8.33	8.18	10.41	0.129841	0.0220075
Acvr2a	4.15	3.82	3.94	4.78	0.129748	0.0329101
Zw10	4	4.29	4.1	4.97	0.12973	0.10325
Dusp12	2.7	2.41	2.37	3.22	0.129525	0.279247
Uspl1	5.74	5.12	5.61	6.27	0.129511	0.102794
Ptgds	395.16	386.09	346.52	507.91	0.129178	0.00665491
Hras	12.65	12.13	12.26	14.84	0.129117	0.0863567
Drg1	15.7	15.63	16.27	17.99	0.12898	0.0283432
Gm5617	5.29	5.1	5.22	6.14	0.128767	0.386829
Ubtd1	4.53	3.31	4.44	4.13	0.128442	0.220868
Arl3	18.94	21.02	19.28	24.4	0.128416	0.0559756
Dpf2	14.16	13.84	14.75	15.84	0.127633	0.0185562
Ttc27	2.36	2.51	2.39	2.93	0.127504	0.25609
Tmed9	36.94	34.02	34.93	42.57	0.12719	0.00716188
C1qbp	62.76	64.14	62.27	76.3	0.126923	0.00428346
Slc27a4	6.22	5.53	5.38	7.45	0.12686	0.0485025
Rnaseh2b	2.27	2.3	3	1.99	0.126846	0.777855
Rnasek	53.68	49.85	48.61	64.43	0.126784	0.0264487
Tex2	13.71	12.77	13.01	15.9	0.126665	0.0190428
Lars	12.73	13.99	13.84	15.33	0.126565	0.233414
Gnpda1	5.9	5.56	5.86	6.65	0.126475	0.0581967
Dctpp1	6.62	8.12	7.42	8.67	0.126428	0.277978
Mrpl18	42.94	44.19	44.85	50.26	0.126427	0.00705383
Pcbd2	2.79	3.45	3.09	3.72	0.126109	0.513384
P4htm	5.65	5.08	5.41	6.3	0.126091	0.121838
Iftap	27.69	26.4	28.14	30.89	0.126086	0.038334
Ap1b1	16.22	15.11	16.51	17.68	0.12603	0.00572682
Mmaa	11.14	11.36	11.21	13.34	0.125798	0.0155873
Sirpa	11.46	8.98	9	13.3	0.125649	0.0618185
Atg10	8.08	7.99	7.89	9.64	0.125456	0.0794571
Metap1	12.46	11.78	13.19	13.25	0.125332	0.0226509
Nenf	28.13	24.98	21.4	36.53	0.125327	0.124434
Ubxn4	15.16	13.69	15.03	16.43	0.124947	0.00508323
Ubac1	23.71	23.96	24.78	27.2	0.124875	0.0104999
Mrpl11	15.57	17.32	17.09	18.77	0.124726	0.0251994
Chchd7	26.59	30.85	30.85	31.77	0.124568	0.0783809
Insr	27.2	26.37	25.08	33.32	0.124543	0.000630444
Snx3	35.34	34.66	32.53	43.78	0.124517	0.0164124
Sf3b6	8.26	7.5	8.47	8.71	0.124463	0.132125
Pole4	6.68	6.43	7.08	7.21	0.124338	0.101817
Kpna2	15.79	18.34	17.64	19.56	0.124262	0.0222488
Hint1	62.47	58.58	59.24	72.66	0.123841	0.0136155
Rpl24	110.1	114.26	104.67	139.74	0.123488	0.00933249
Doc2g	95.1	96.7	105.85	103.05	0.12321	0.00408405
Rpl38	32.27	33.44	33.18	38.36	0.122637	0.102742
Neu1	7.06	5.68	6.13	7.74	0.122603	0.0829058
Serpine1	10.25	10.97	6.27	16.83	0.122468	0.657278
Hexa	20.25	17.74	16.92	24.43	0.122268	0.0352881
Polr2g	15.37	14.61	15.85	16.78	0.122199	0.0826541
Gpr137	11.73	12.04	12.01	13.86	0.122138	0.0587191
Map2k2	32.01	26.15	30.19	33.1	0.12195	0.00873979
Fads3	19.52	22.01	21.1	24.09	0.12185	0.00620887
Rtca	7.02	7.07	7.01	8.32	0.121686	0.208657
Fv1	3.92	3.93	4.38	4.16	0.121543	0.239304
Ppif	101.61	97.54	104.68	111.97	0.121511	0.0011642
Ap5s1	11.81	10.05	12.28	11.5	0.121455	0.0623873
Mad1l1	1.96	2.03	2.32	2.02	0.121306	0.245196
Fdx2	7.24	7.27	7.32	8.46	0.12105	0.231976
Pdpk1	5.98	5.45	6.01	6.42	0.121001	0.012282
Dnajc19	18.56	19.35	18.39	22.83	0.120766	0.12807
Slk	21.14	21.48	22.39	23.95	0.120727	0.00152205
Sbno2	2.36	2.12	1.7	3.17	0.120423	0.23343
Snrnp27	16.92	19.19	18.08	21.17	0.120294	0.0826839
Coq4	5.58	5	5.69	5.81	0.120294	0.0210656
Eipr1	1.87	2.27	2.45	2.05	0.120294	0.338563
Pnrc1	28.17	23.74	28.91	27.51	0.120194	0.0205471
Tbcb	10.19	8.93	9.25	11.53	0.120113	0.0923523
Psmd6	31.32	30.45	31.52	35.61	0.120051	0.0105684
Atg3	6.91	6.48	7.19	7.36	0.119863	0.0828096
Trim54	107.97	114.3	118.74	122.68	0.119232	0.00311453
Lamtor5	18.82	17.52	19.29	20.18	0.119198	0.0852188
Psma7	45.81	42.34	43.17	52.57	0.119161	0.0134222
Ercc6l2	2.24	2.3	2.04	2.89	0.118895	0.251253
Tmem109	52.67	45.21	50.74	55.53	0.118648	0.00264936
Ndfip1	73.32	63.67	66.96	81.77	0.118625	0.00254638
Mfsd11	6.76	7.05	6.94	8.05	0.118287	0.090807
Lemd2	9.44	8	9.4	9.53	0.118274	0.0426081
Rps15a	45.84	46.42	48.91	51.23	0.118241	0.198896
Wdr92	3.81	4.62	4.6	4.55	0.118239	0.179472
Kat2a	4.75	4.51	5.17	4.88	0.118111	0.0883037
Mrgbp	4.58	5.05	5.05	5.4	0.117895	0.209275
Desi1	6.4	5.82	6.42	6.84	0.117836	0.108199
Camsap1	3.93	4.06	4.47	4.2	0.117836	0.0276021
Trrap	2.45	2.86	3.02	2.74	0.117357	0.917807
Nsun2	12.42	11.78	12.33	13.92	0.11731	0.0183626
Ist1	11.98	11.43	12.73	12.66	0.117135	0.0320598
Slc25a23	11.62	13.93	13.57	14.14	0.117083	0.7913
Tfeb	8.3	6.85	8.21	8.22	0.117015	0.176034
Strit1	2.85	2.38	3.46	2.21	0.116538	0.65241
Rrp15	2.1	2.9	2.55	2.87	0.116365	0.390375
Yif1b	31.03	25.66	27.29	34.16	0.116319	0.0251271
Cnpy2	11.13	10.63	9.98	13.6	0.115885	0.382779
Gm826	2.92	2.94	3.37	2.98	0.115856	0.459519
Vps37a	9.78	8.34	8.41	11.22	0.115477	0.362737
Slc35b1	11.05	11.16	11.21	12.85	0.115427	0.0734544
Prepl	27.21	28.76	30.58	30.05	0.115378	0.00501059
Tmc7	2.81	2.36	2.48	3.12	0.115263	0.124595
Cars	5.35	6.45	6.67	6.11	0.115101	0.0438805
Dgat1	7.68	6.89	7.52	8.26	0.115096	0.0868585
Ints10	7.38	6.23	7.32	7.42	0.115069	0.21457
Nudt16l1	4.19	3.76	4.29	4.32	0.115058	0.185733
Srrd	2.76	2.3	2.78	2.7	0.115039	0.414184
Ppp6c	11.12	11.2	11.17	13	0.11488	0.157523
Trmt1l	7.96	7.73	8.17	8.82	0.114841	0.0439778
Atp6ap1	65.45	57.4	60.04	72.96	0.114528	0.00133358
Dnttip1	5.83	6.66	6.38	7.14	0.114322	0.0543451
Gemin7	9.07	9	9.75	9.81	0.11431	0.172246
Tmem164	3.58	2.97	3.05	4.04	0.114291	0.108047
Uqcr10	193.71	218.94	205.96	240.7	0.114258	0.00920533
Chac2	8.66	7.98	8.13	9.88	0.114143	0.162295
Banf1	24.23	23.36	24.34	27.16	0.113914	0.0370271
Anapc11	8.43	8.13	8.88	9.04	0.113868	0.305481
Nme4	2.53	1.61	2.52	1.96	0.113868	0.436594
Iws1	4.76	4.15	4.78	4.86	0.113608	0.352327
Aig1	21.6	19.17	18.59	25.52	0.113598	0.0285684
Ranbp9	12.27	12.66	13.35	13.62	0.113473	0.00938514
Por	16.83	16.08	15.92	19.68	0.113351	0.0139286
Cep20	16.14	18.25	18.3	18.9	0.113314	0.0493914
Ppa2	45.44	43.74	46.87	49.59	0.113211	0.00845288
Lrif1	4.2	6.22	5.23	6.04	0.113132	0.163653
Strap	29.92	28.47	31.8	31.34	0.112833	0.00755731
Ndufb2	124.23	123.57	131.44	136.47	0.112572	0.00958439
Cd320	9.57	8.61	9.26	10.39	0.112177	0.0725601
Eef1a2	394.88	373.8	398.08	432.61	0.111927	0.00036683
Iba57	4.91	5.39	5.27	5.86	0.111809	0.0559267
Dhrs4	39.45	35.96	38.09	43.39	0.11169	0.00915271
Mettl22	9.81	9.45	10.18	10.63	0.111669	0.0422889
Tfb1m	3.98	4.36	4.15	4.86	0.11148	0.253456
mt-Nd6	9604.8	10475.6	11616.7	10074.7	0.111333	0.0112926
Akr1b3	121.75	115.86	117.36	139.3	0.111263	0.00118792
Uchl1	4.21	3.65	3.86	4.63	0.111235	0.301293
Clpb	20.99	22.07	21.9	24.61	0.111193	0.0408093
Srl	312.04	316.95	279.68	399.7	0.111182	0.00869998
Mphosph10	4.3	4.45	4.46	4.99	0.111031	0.146975
Il13ra1	16.34	14.21	14.87	18.12	0.110856	0.0102546
P3h1	3.78	3.87	3.87	4.39	0.110682	0.126124
Coro6	65.7	72.07	71.92	76.82	0.110531	0.000373667
Pepd	7.17	7.16	6.72	8.75	0.110435	0.113497
Sin3b	15.97	15.18	15.24	18.38	0.110088	0.0809408
Tacc2	132.44	149.41	136.66	167.47	0.109761	0.0654046
Spsb3	10.94	9.81	10.96	11.43	0.109743	0.0668982
Zkscan1	2.3	2.01	2.44	2.21	0.109543	0.0815208
Cdk2ap1	37.59	34.42	38.82	38.86	0.109346	0.0521871
Rsph3a	6.07	5.49	5.76	6.71	0.10932	0.107386
Timm17b	4.43	4.59	4.84	4.89	0.109312	0.132471
Ttc7b	23.5	23.94	27.72	23.45	0.109194	0.0235502
Mad2l1bp	6.32	6.79	8.27	5.87	0.109114	0.213333
Smurf2	7.64	6.75	7.22	8.3	0.109062	0.0032075
Zgpat	6.56	6.2	6.09	7.67	0.108852	0.269126
Dyrk1a	15.79	13.72	15.66	16.16	0.10873	0.0126785
Mrps34	43.87	45.25	47.61	48.48	0.108637	0.0173847
Eef1g	73.13	68.19	71.71	80.61	0.10814	0.00177092
Ppp1r8	5.19	5.22	5.59	5.63	0.108103	0.201642
Cacna1s	3.47	3.09	3.27	3.8	0.108014	0.0575506
Mrpl34	38.44	36.55	36.37	44.45	0.108014	0.0479979
Tmem38a	244.78	231.59	221.56	291.82	0.107945	0.00241729
Bpnt1	7.34	7.86	8.22	8.16	0.107864	0.108091
Ttc1	12.89	12.76	13.31	14.33	0.107799	0.057343
Pfkfb2	15.68	15	16.83	16.23	0.107788	0.00439143
Dtx3l	3.19	3.14	3.3	3.52	0.107566	0.0821926
Tmco1	51.16	46.08	44.41	60.34	0.107328	0.0348043
Mbd3	24.63	18.89	23.45	23.43	0.107294	0.0482942
Rab11fip3	8.71	8	8.16	9.84	0.107285	0.0685726
Pacsin2	75.5	69.79	73.42	83.06	0.107043	0.002685
Kpna3	22.74	22.08	22.39	25.88	0.106984	0.00352828
Alpk2	37.89	32.67	34.3	41.69	0.106959	0.00898971
Pvr	10.17	9.33	9.61	11.39	0.106915	0.0316648
Gvin2	2.65	2.29	2.45	2.87	0.106915	0.0377426
Aimp2	11.05	11.85	12.35	12.31	0.106825	0.109018
Tomm70a	14.35	13.5	14.13	15.86	0.106804	0.00398573
Brms1	4.08	4	4.3	4.4	0.10666	0.270867
Mrpl13	28.31	28.69	27.61	33.76	0.106572	0.0223227
Mrps21	46.1	49.83	46.16	57.12	0.106507	0.0703312
Smarcd3	17.57	16.77	18.16	18.81	0.106465	0.0299888
Ddx56	6.24	7.34	7.15	7.47	0.10646	0.109934
Dhx29	3.87	4.1	4.06	4.52	0.106398	0.0692846
Katna1	5.24	4.72	5.63	5.09	0.106087	0.149018
Sf3a3	4.69	5.14	4.69	5.89	0.106076	0.188307
Ammecr1	1.87	2.07	1.99	2.25	0.105869	0.148724
Csdc2	22.67	22.33	23.22	25.2	0.105678	0.00914259
Ap3s1	4.57	3.73	5.12	3.81	0.105549	0.409554
Slc39a3	4.3	3.21	3.29	4.79	0.105542	0.133201
Surf2	5.42	6.85	6.55	6.65	0.105403	0.230264
Tead1	19.95	18.47	18.8	22.53	0.105332	0.00212169
Cpped1	20.24	19.11	20.17	22.16	0.105317	0.0136228
Mrps12	18.28	18.57	20.02	19.62	0.105292	0.105805
Asb2	165.85	154.15	170.29	173.84	0.104882	0.000898962
Tra2b	10.36	10.53	11.59	10.87	0.104545	0.0330009
Aen	12.56	12.87	13.04	14.3	0.104482	0.0180231
Haus1	6.33	7.4	6.45	8.31	0.104361	0.243426
mt-Nd3	8355.77	10399.7	11142.6	9019.36	0.104325	0.337169
Myom2	181.71	184.1	187.22	206	0.104242	0.000703201
Amfr	46.81	41.95	42.26	53.15	0.104231	0.0015062
Prmt7	6.8	7.49	8.02	7.34	0.104172	0.0616159
Maco1	7.66	7.3	7.11	8.97	0.104157	0.0261777
Mcm3ap	5.08	3.07	2.99	5.77	0.104131	0.67462
Lamc1	14.01	11.82	11.7	16.06	0.10396	0.289625
Ndufaf2	10.3	9.91	9.47	12.25	0.103955	0.240305
Cdc42ep1	8.38	6.89	7.35	9.06	0.103875	0.0742565
H2-K1	37.01	29.76	36.29	35.46	0.103779	0.0167415
mt-Nd4	25608	25282	29560.8	25123.5	0.103745	0.0112371
Rala	7.98	6.95	7.43	8.61	0.10346	0.115517
Ndufb7	165.05	178.56	172.52	196.62	0.103396	0.00649228
Ranbp1	11.02	10.12	10.85	11.86	0.103352	0.126662
Btaf1	2.11	1.93	2.27	2.07	0.10334	0.0989713
Rtn4	19.8	18.11	17.82	22.9	0.103159	0.00147008
Ndufb1	24.58	29.15	26.49	31.22	0.103093	0.199882
Eif2s2	24.28	24.73	25.73	26.91	0.103083	0.0107847
Coq10a	125.82	119.13	125.7	137.38	0.103014	0.0018471
Uba2	7.98	7.7	8.25	8.59	0.102967	0.060483
Pspc1	3.69	3.22	4.06	3.36	0.102733	0.0592791
Aamdc	23.38	24.73	23.69	27.97	0.102711	0.0238303
Il11ra1	28.74	26.17	27.19	31.76	0.102423	0.0102217
Dnaja3	50.73	54.39	54.72	58.13	0.102369	0.0064205
Inpp5a	87.48	83.65	92.18	91.51	0.10218	0.00324045
Sem1	17.45	18.16	17.68	20.54	0.102045	0.0437296
Txnrd2	15.74	12.02	14.56	15.23	0.101821	0.0321205
Gtf3a	7.19	7.18	7.53	7.89	0.101743	0.169573
Auts2	5.94	3.23	4.21	5.63	0.101737	0.243046
Gm8797	9.82	9.48	9.73	10.98	0.101727	0.315349
Snrpb2	4.92	4.71	4.32	6.01	0.101233	0.0815067
Ssr2	26.64	21.75	21.98	29.92	0.101026	0.0692135
Taf1a	5.42	5.91	5.47	6.68	0.100808	0.125086
Spcs2	24.55	23.12	24.54	26.58	0.100806	0.109228
Bop1	6.36	6.08	6.22	7.12	0.100772	0.0880693
Fam162a	35.13	36.38	35.26	41.41	0.100517	0.0231933
Ndufs6	148.52	154.23	145.5	179.09	0.100492	0.00841599
Crls1	7.03	6.57	6.89	7.69	0.100384	0.160973
Lyar	7.27	7.03	6.36	8.97	0.100343	0.149377
Taf11	9.16	8.76	9.27	9.94	0.100287	0.14093
Mrps11	9.85	10.99	10	12.34	0.100274	0.188638
Kat8	4.13	4.35	4.52	4.57	0.100216	0.231769
Ndufa11	255.29	249.94	268.25	273.32	0.100208	0.00446875
Lrrc57	6.85	7.06	7.18	7.73	0.100158	0.12675
Gatad1	29.33	30.81	30.5	33.96	0.100079	0.0777692
Kctd6	3.21	3.06	3.26	3.46	0.0999958	0.26081
Cd151	93.85	86.55	92.55	100.78	0.0998662	0.00261969
Gtf2h5	10.12	11.37	10.29	12.74	0.0998489	0.33124
Bcl2l12	3.91	2.93	3.18	4.15	0.0998169	0.218282
Tmem230	9.72	8.87	7.38	12.54	0.0996909	0.188088
Lmo2	8.19	7.5	8.23	8.58	0.0994744	0.20013
Txndc17	15.3	15.14	15.49	17.12	0.0993461	0.0957713
mt-Nd4l	4481.91	5972.69	6251.61	4946.09	0.0990646	0.385154
Ssbp2	11.28	12.92	12.79	13.13	0.0990587	0.153114
Gpc1	143.1	126.43	137.12	151.55	0.0989753	0.000941566
Ddx21	8	7.84	7.75	9.21	0.0985638	0.0235013
Snx5	20.06	17.15	18.77	21.07	0.0985273	0.0173264
Ankrd33b	6.28	5.36	6.67	5.79	0.098213	0.0736369
Atp6v1h	7.5	8.26	8.13	8.74	0.0981924	0.133254
Cct5	40.11	37.32	38.96	43.92	0.0981314	0.00529699
Rangap1	6.84	7.53	7.16	8.22	0.0979954	0.0403126
Ormdl3	17.84	14.06	14.53	19.61	0.0979066	0.0551281
Myoz2	426.18	439.37	470.38	455.8	0.0976754	0.00512667
Sike1	5.53	5.32	5.53	6.08	0.0976729	0.9627
Psenen	26.93	31.75	29.15	33.64	0.0976659	0.0102472
Poldip3	3.2	2.38	2.74	3.23	0.0974658	0.189609
Ndufb9	271.63	273.79	264.69	318.81	0.0973651	0.00240081
Zfyve9	7.13	8.06	7.22	9.03	0.0973178	0.138092
Vps13a	5.91	5.7	5.66	6.76	0.0972972	0.466043
Fbl	9.44	9.78	9.6	10.96	0.0972319	0.141615
Napg	5.08	4.25	4.69	5.29	0.0971627	0.0858283
Parvb	17.74	17.15	18	19.32	0.0971354	0.0099601
Morn2	3.55	3.2	3.82	3.4	0.0971113	0.468984
Araf	26.4	25.78	25.93	29.88	0.0970267	0.0288722
Ccdc61	3.06	2.13	2.98	2.57	0.0967532	0.744157
Higd2a	51.74	46.5	47.81	57.24	0.0966937	0.0329126
Rnf13	42.25	38.56	37.5	48.91	0.0966644	0.0126105
Dad1	43.27	41.95	41.46	49.66	0.0965757	0.0243196
Pwwp2b	2.2	1.99	2.25	2.23	0.0965485	0.235663
Uchl3	16.47	17.08	14.76	21.11	0.096465	0.141842
Gabarapl2	29.93	29.41	30.23	33.21	0.0963878	0.0145984
Abce1	14.07	14.16	13.64	16.54	0.0963637	0.0150729
Pebp1	136.6	135.37	139.46	151.23	0.0960339	0.00266214
Mrpl19	4.71	4.74	4.94	5.16	0.0959691	0.053199
Rae1	8.42	9.03	9.35	9.3	0.0959486	0.200962
Ammecr1l	2.54	2.27	2.68	2.46	0.0957315	0.229702
Pwp1	5.03	5.32	5	6.06	0.0957206	0.15369
Dnajb14	2.14	2.09	1.97	2.55	0.0956651	0.0814508
Dapk3	7.79	8.56	8.91	8.56	0.095589	0.303658
Lmna	28.28	27.71	28.81	31.01	0.0954587	0.0183384
Hyal2	12.49	9.06	10.48	12.54	0.0952	0.00555608
Dnal4	7.12	6.84	7.67	7.24	0.0949813	0.162407
Ccdc32	4.1	3.55	3.85	4.32	0.0948763	0.321584
Zc3h8	3.24	3.09	3.3	3.46	0.0948177	0.298047
Msrb3	24.56	24.64	24.36	28.18	0.0947579	0.00192719
Gpx1	24.8	20.9	21.3	27.5	0.094687	0.270063
Krt222	8.43	8.75	8.87	9.47	0.0942636	0.0512304
Nudt9	20.16	20.13	20.2	22.81	0.0942503	0.0446018
Stx6	3.94	3.48	3.52	4.4	0.0940812	0.292398
Mmachc	22.93	24.48	24.17	26.43	0.093946	0.0208259
Eny2	12.32	12.55	12.79	13.75	0.0937619	0.974317
Fsd1l	8.71	9.46	9.08	10.31	0.0937544	0.0123807
Brd7	19.43	20.34	20.66	21.78	0.0937441	0.01246
Rpl41	84.02	95.78	89.96	101.91	0.0937361	0.0298076
Hprt	22.62	22.09	24.25	23.46	0.0936941	0.0467895
Rwdd4a	11.41	12.3	12.55	12.75	0.0936417	0.0543443
Ell	2.49	2.29	2.72	2.38	0.0934866	0.23099
Aar2	8.12	7.28	7.94	8.49	0.0934021	0.100632
Faf2	4.1	3.39	3.76	4.23	0.0932298	0.168701
Tmem134	17.85	17.21	19.14	18.26	0.0932123	0.105371
Rps26	77.94	76.24	79.05	85.42	0.0932088	0.0146404
Ubtf	13.05	11.87	12.93	13.65	0.093037	0.0456365
Cog1	6.2	6.72	6.71	7.07	0.0929698	0.29687
Mif	43.27	48.22	46.3	51.27	0.0928236	0.0633778
Slc31a1	10.37	9.5	9.35	11.84	0.0927917	0.0320043
Hikeshi	7.02	9.99	8.1	10.04	0.0927913	0.390876
Rpl3	40.09	34.31	34.89	44.45	0.0927458	0.0208986
Lancl1	10.59	10.81	10.54	12.28	0.092688	0.059275
Zfp706	21.46	24.83	21.89	27.47	0.0926418	0.109552
Mindy3	3.7	3.26	3.56	3.86	0.0923319	0.344727
Bcas2	13.24	11.75	13.17	13.47	0.0922432	0.0767203
Csnk2b	46.16	42.95	44.59	50.4	0.0921883	0.048097
Srp9	16.58	16.19	15.77	19.16	0.092091	0.0466785
Mrpl52	13.44	15.39	14.8	15.93	0.0920769	0.271778
Gapdh	1909.23	1817.75	1700.47	2271.97	0.0920184	0.00388168
Mtfp1	74.23	68.39	75.47	76.52	0.0918001	0.00788289
Exosc4	4.73	4.75	5.18	4.92	0.0913963	0.198111
Nfe2l2	16.56	15.56	19.22	15	0.0913679	0.0691713
Nsmce1	9.94	10.1	9.56	11.79	0.0913536	0.160096
Tbx20	11.56	10.8	10.88	12.94	0.0912532	0.00482639
Hmgn1	8.83	8.51	8.01	10.46	0.09108	0.0942844
Prdx2	121.04	120.81	114.55	143.06	0.0910761	0.00487527
Epdr1	16.41	13.42	14.96	16.8	0.0904469	0.0222312
Stoml2	28.4	27.11	26.52	32.58	0.0904104	0.0314717
Cops6	40.21	39.78	36.5	48.66	0.0903563	0.0342297
Sms	14.28	13.75	14.07	15.77	0.0902758	0.0271738
Mettl3	3.81	3.47	3.36	4.39	0.0902579	0.255144
Sypl	42.16	38.05	38.04	47.32	0.0897781	0.0140886
Rps5	77.52	70.19	73.92	83.27	0.0897419	0.0135497
Zfp651	12.38	11.82	11.75	14	0.0895654	0.00585519
Zfp268	3.05	2.74	3.43	2.73	0.089367	0.274581
Mrpl9	31.89	30.05	30.67	35.22	0.0891881	0.016274
Mrps18a	34	32.49	33.53	37.2	0.0891849	0.0397638
Ccdc124	16.41	16.49	15.91	19.08	0.0888551	0.0678837
Commd4	5.66	4.73	4.46	6.59	0.0888507	0.33222
Creld2	6.34	4.07	4.4	6.67	0.0886852	0.32631
Rer1	33.76	31.74	29.87	39.78	0.0886284	0.0268451
Fam53c	3.41	2.75	3.44	3.11	0.0885646	0.148379
Mrpl47	4.73	5.71	5.45	5.65	0.088438	0.119716
Clcc1	18.91	23.07	20.51	24.12	0.0883116	0.194127
Mrpl17	28.73	26.92	27.05	32.11	0.0882404	0.0585987
Rnf4	6.73	6.59	7.09	7.07	0.0882272	0.0970496
Nus1	9.31	8.3	8.23	10.49	0.0881855	0.032554
Smarcb1	5.92	5.84	5.7	6.8	0.08804	0.153462
Mapk10	2.32	2.62	2.85	2.4	0.0878064	0.402012
Psmd7	42.43	42.05	41.1	48.67	0.0876236	0.0116766
Rps27a	65.51	65.9	61.76	77.87	0.0875339	0.03475
Dpm2	5.52	5.36	5.37	6.19	0.0874628	0.349062
Ttc13	5.46	5.27	5.12	6.28	0.0873837	0.13385
Cited4	10.6	8.36	11.39	8.75	0.0871047	0.184566
Cbx1	7.74	5.45	6.77	7.24	0.0870124	0.18298
Vamp5	13.49	16.05	14.97	16.4	0.0867157	0.276246
Samd4	9.93	10.43	10.56	11.06	0.086629	0.0144102
Plin3	32.66	33.73	35.31	35.18	0.0864527	0.0146041
Rnf34	5.66	6.01	5.61	6.78	0.0863716	0.0307792
Pno1	16.57	16.52	17.36	17.77	0.0863083	0.05682
Acp1	6.95	6.19	6.13	7.82	0.0862998	0.118273
Brms1l	4.12	3.83	4.05	4.39	0.0862881	0.148548
Lyrm1	4.29	3.34	3.89	4.21	0.0862389	0.466016
Lrrc28	2.09	2.3	2.68	1.98	0.086109	0.805993
Cmas	11.72	10.25	11.45	11.87	0.0860329	0.0830382
Gm11756	2.67	3.03	3.06	2.99	0.0859732	0.383679
Nr2f6	10.96	10.08	10.88	11.45	0.0858485	0.0638377
Rps8	84.29	77.64	80.7	91.15	0.0857796	0.0101387
Srp14	30.1	28.75	29.26	33.19	0.0856592	0.0591481
Cenpv	5.41	5.22	5.76	5.52	0.0856255	0.309681
Slc3a2	13.78	12.23	12.66	14.94	0.0856019	0.0876746
Rps18	71.87	79.94	78.88	82.16	0.0851523	0.0393723
Rplp2	48.26	50.25	45.5	58.99	0.0850228	0.0709931
Psmb2	56.46	55.48	55.67	63.06	0.0849589	0.0197668
Pak1ip1	10.19	9.13	9.11	11.38	0.0848249	0.108277
Optn	33.66	36.14	33.13	40.89	0.0846881	0.0144968
Arf5	33.81	32.15	32.82	37.12	0.0845264	0.0385784
Jtb	17.35	16.34	15.69	20.03	0.0844117	0.0993049
Ndufa12	194.34	205.49	196.29	227.61	0.0843372	0.00778867
mt-Cytb	34347.9	35067.1	39670.4	33917.7	0.0842257	0.0178677
Prdx6	100.84	99.21	94.75	117.31	0.0841119	0.0045617
Dtna	21.93	24.33	23.95	25.07	0.0836052	0.075789
Rexo2	16.9	18.2	18.36	18.83	0.0834437	0.0897209
Uqcrq	306.99	328.04	314.26	358.5	0.0832672	0.00509768
Pus3	2.06	2.15	2.13	2.33	0.0832235	0.362227
Rtl8b	23.52	22.8	24.83	24.24	0.083206	0.0554349
Sgcb	49.48	42.16	43.21	53.87	0.0831966	0.00698384
Rpl13a	98.53	107.66	106.33	112.09	0.0831306	0.0126573
Fnta	20.14	21.17	20.87	22.89	0.0831217	0.0332076
9530068E07Rik	52.25	45.68	47.07	56.66	0.0830104	0.00675574
Rps7	99.82	90.85	95.59	106.35	0.0828488	0.00767412
Abraxas2	6.88	6.32	7.09	6.89	0.0828264	0.0897443
Churc1	25.4	23.81	21.92	30.19	0.0826087	0.112844
Supt4a	8.96	10.56	9.99	10.68	0.0825853	0.2749
Flot1	58.47	56.84	58.91	63.19	0.0825456	0.00614665
Pop5	7.1	6	7.53	6.34	0.082401	0.277598
Rnf103	9.26	9.34	8.87	10.82	0.0821605	0.0559893
Lman2l	11.76	10.45	9.95	13.56	0.0820651	0.104519
Heatr1	2.91	3.08	2.74	3.6	0.0819268	0.165009
Rchy1	10.47	8.54	10.44	9.68	0.0818718	0.145892
Arl5b	2.35	2.11	2.72	2	0.0817431	0.922
Srek1	5.02	3.92	4.53	4.93	0.0815654	0.0964207
Plgrkt	8.7	8.35	9.21	8.83	0.0814276	0.243852
Rpl30	33.77	38.91	38.19	38.71	0.0814252	0.131129
Rnf121	7.64	6.34	6.84	7.95	0.0812577	0.117231
Maea	26.84	23.26	25.49	27.51	0.0811818	0.0235052
Smyd5	3.85	4.29	4.08	4.53	0.0809844	0.194094
Ndufa13	93.83	88.87	89.92	103.29	0.0806931	0.00538179
Psmb4	60.81	51.4	56.51	62.15	0.0806324	0.0170913
Mrpl21	20.87	23.37	20.82	25.96	0.0805405	0.137675
Slc12a7	58.04	55.6	56.92	63.24	0.080486	0.00211527
Fis1	39.38	36.16	36.88	42.99	0.0804129	0.0471817
Rps28	17.13	20.26	17.13	22.39	0.0799305	0.298431
Psmc5	34.12	34.72	34.71	38.05	0.0798984	0.0274588
Btf3	66.24	66.01	64.21	75.57	0.0798902	0.0170541
Asb5	11.73	11.32	12.39	11.97	0.0797474	0.110972
Tsfm	18.48	17.46	17.97	20.01	0.0796495	0.073571
Lamtor4	9.92	9.64	9.94	10.73	0.079632	0.215136
2610001J05Rik	12.6	13.67	12.69	15.07	0.0795914	0.0893399
Ccnd2	16.01	14.15	15.41	16.46	0.0795626	0.00884681
Synpo2	16.52	17.79	16.31	19.94	0.0793519	0.0112173
Bnip3	78.22	75.39	83.09	79.2	0.079302	0.0135885
Syngr2	91.43	82.05	85.96	97.3	0.0791226	0.0057351
Emd	12.93	10.32	11.57	12.99	0.0790798	0.110486
Npm3	5.43	3.46	4.42	4.97	0.0789417	0.403263
Chmp4b	32.16	29.15	30.77	33.98	0.0787578	0.0216592
Pcbp1	47.59	45.13	46.74	51.18	0.078723	0.00942216
Rpl9	95.02	95.62	94.19	107.14	0.0787113	0.0149644
Cct3	37.88	36.55	37.3	41.3	0.0786451	0.0116678
Hmgn2	42.55	41.14	43.48	44.89	0.0785014	0.0183409
Isca2	25.29	27.11	26.06	29.27	0.0784951	0.10413
Psmb5	51.34	47.45	52.18	52.13	0.0784406	0.030588
Psmb1	33.73	32.87	32.6	37.72	0.0784129	0.0160739
Rfxap	3.01	2.37	2.74	2.94	0.0782848	0.307899
Fbxo6	13.56	12.48	12.29	15.2	0.0781775	0.145118
Ppp4r1	7.33	6.15	7.41	6.82	0.0781152	0.457968
Ccdc181	2.92	3.22	2.81	3.67	0.0777552	0.331878
Zxdc	3.31	2.65	2.96	3.33	0.0777477	0.146643
Sap30	4.59	4.63	4.44	5.29	0.0776731	0.326356
Snx16	2.22	1.94	2.31	2.08	0.0776374	0.348305
Apex1	10.6	10.22	10.06	11.91	0.0775648	0.120087
Tmem243	2.17	2.36	2.02	2.76	0.0774996	0.540534
Mcoln1	9.34	8.63	8.61	10.35	0.0773686	0.0983293
0610010K14Rik	4.54	4.37	3.54	5.86	0.0772353	0.518666
Ubqln1	13.47	12.61	13.15	14.36	0.0770123	0.0231157
Acbd4	4.33	4.8	3.87	5.76	0.0769209	0.981751
Ppih	3.04	3.19	3.81	2.76	0.0766612	0.495442
Mrps6	16.3	13.83	14.61	17.16	0.0764644	0.157377
Dnajb2	29.71	31.66	29.69	35.02	0.0764551	0.0934409
Denr	16.47	17.16	16.44	19.02	0.0764438	0.052364
Dhx35	3.58	4.14	3.72	4.42	0.0764279	0.178029
Map2k1	10.93	10.81	11.13	11.79	0.0762551	0.0608197
Cox11	8.29	8.49	8.36	9.33	0.0761913	0.169103
1110008P14Rik	12.09	12.99	12	14.44	0.0761848	0.23961
Cep89	3.3	2.97	3.48	3.13	0.0761848	0.272875
Shld1	9.47	10.45	10.65	10.35	0.0761717	0.195499
Bola1	7.7	9.09	8	9.7	0.0761471	0.35409
Manba	6.9	5.1	6.26	6.39	0.076103	0.10116
Hypk	2.59	2.95	3.11	2.73	0.0760824	0.776827
Arih1	12.65	12.66	13.78	12.9	0.0760512	0.00147632
Atp5g1	649.84	633.3	568.27	784.26	0.075982	0.0105123
2900026A02Rik	3.8	3.25	3.7	3.73	0.075739	0.323143
Desi2	3.65	2.85	3.59	3.26	0.0756643	0.243783
Chchd3	136.29	137.12	130.78	157.27	0.0752532	0.0045669
Mvp	14.65	15.42	15.26	16.42	0.0752475	0.0363457
Mrps18b	20.51	23.95	23.3	23.54	0.0752331	0.090925
Txndc9	14.51	15.11	15.51	15.69	0.0749744	0.0272419
Pja2	32.22	32.51	33.11	35.07	0.0749141	0.00940683
Glrx5	11.89	11.41	12.12	12.42	0.0748053	0.155579
Alg5	4.01	4.26	3.53	5.18	0.0747854	0.364808
Ankrd13b	3.08	3.13	2.88	3.66	0.0746974	0.268912
mt-Atp6	36064.8	38478.1	42953.4	35547.5	0.0746373	0.272122
Vegfb	140.17	123.82	124.23	153.77	0.0746016	0.00766814
Fkbp1a	41.39	37.98	40.14	43.44	0.074564	0.0154133
Uqcc2	32.93	35.48	35.31	36.72	0.0743907	0.119455
Ankrd52	6.68	6.36	6.51	7.22	0.0743878	0.0290321
Klhdc3	15.49	16.12	16.38	16.9	0.0742744	0.0420025
Tars2	13.83	12.86	13.76	14.34	0.0742708	0.0398947
Psmc4	27.01	27.52	26.29	31.12	0.0742519	0.0387715
Lemd3	3.16	3.09	2.74	3.84	0.0742314	0.168765
Rpl22	46.38	49.13	46.37	54.18	0.0741894	0.0084613
Mcrip1	13.55	11.12	14.47	11.5	0.0740883	0.167278
Tpra1	13.98	12.84	11.8	16.43	0.0739199	0.146835
Abhd14a	7.57	6.73	6.38	8.67	0.0737483	0.301426
Tbc1d10b	3.89	3.55	3.9	3.93	0.0737097	0.132657
Taldo1	33.96	29.96	32.12	35.15	0.0736958	0.0358842
Septin2	22.76	22.54	22.87	24.8	0.0735706	0.0140935
Tpi1	301.36	310.9	307.1	337.02	0.0731851	0.00363251
Zfp622	5.46	6.65	6.32	6.42	0.0731664	0.252635
Med31	3.22	2.55	2.84	3.23	0.0731252	0.433885
Rbm17	9.82	10.44	9.39	11.92	0.0728964	0.142726
Txnl1	33.77	32.06	34.67	34.57	0.0728605	0.0570036
Chmp7	13.35	12.55	12.8	14.44	0.0727746	0.0420014
Rbbp5	5.34	5.14	5.44	5.58	0.0724855	0.493736
Atpsckmt	6.78	6.45	5.64	8.27	0.0723094	0.295498
Inka2	3.24	2.99	3.53	3.02	0.0722627	0.217665
Efhd2	4.67	4.7	4.76	5.09	0.0720747	0.180911
Ndufa6	110.67	112.48	110.86	123.71	0.0720047	0.0197234
Prdx5	139.32	140.88	131.63	162.9	0.0719576	0.0234802
Cxadr	10.13	10.46	9.63	12.01	0.0717567	0.00158857
B4galt7	2.91	3.17	2.41	3.98	0.0717446	0.654735
Mcrip2	52	51.95	52.42	56.83	0.0717435	0.0568003
Tmem259	45.78	40.55	40.27	50.46	0.0717177	0.0176925
Cct8	46.91	44.02	45.75	49.81	0.0716505	0.0109913
Pmepa1	5.33	3.54	4.6	4.72	0.0713959	0.00388336
Ino80c	5.7	6.41	5.62	7.1	0.0708998	0.154671
Ap1g1	7.86	7.3	7.4	8.52	0.0705706	0.197253
Mapkapk5	17.74	15.99	16.25	19.17	0.0705319	0.0412314
Gcsh	25.66	23.54	23.93	27.73	0.0703893	0.042598
Ndufaf5	11	10.6	11.32	11.36	0.0703893	0.160336
Ppie	5.69	5.72	6.53	5.45	0.0703291	0.284501
Gm20604	2.28	2.13	2.12	2.51	0.0702335	0.313991
Camk2d	41.04	40.16	40.35	44.9	0.0702201	0.0119843
Psma2	17.71	18.67	18.92	19.27	0.0700494	0.0288782
Ppm1j	7.82	8.27	8.79	8.1	0.070005	0.160489
Ndc1	4.88	4.79	4.6	5.55	0.0698919	0.113966
Cops7a	30.44	26.98	29.98	30.29	0.0698867	0.0203673
Prune1	9.97	9.8	9.91	10.84	0.0697985	0.0533739
Usp4	18.89	18.06	18.67	20.11	0.0697384	0.0102298
Adssl1	52.43	55.22	51.87	61.11	0.0697191	0.0153758
Rxylt1	10.35	9.66	8.64	12.36	0.0696682	0.183564
Mettl14	5.42	5.7	5.91	5.76	0.0696478	0.0904241
Ptpn21	5.39	5.16	5.49	5.58	0.0694122	0.0640233
Creb3	7.89	6.73	6.97	8.37	0.0693552	0.158547
Klhl7	14.86	14.89	15.2	16.01	0.0691187	0.035177
Oxnad1	28.05	32.39	32.16	31.24	0.0689792	0.0448227
mt-Atp8	3078.86	3663.61	3889.42	3181.92	0.0687064	0.368183
Mrps16	6.04	6.07	6.2	6.5	0.0686296	0.132208
Haus2	4.57	4.27	4.03	5.24	0.068523	0.198598
Rab11fip5	19.16	17.24	17.97	20.2	0.0685007	0.0145878
Lgals1	77.27	85.22	79.16	91.23	0.0684897	0.0309169
Ccnq	5.86	7.32	6.44	7.38	0.0684072	0.286518
Hmgcl	25.92	23.31	24.04	27.58	0.0683924	0.0457283
Senp3	9.1	8.03	8.14	9.82	0.0682622	0.262829
Atp5k	86.44	111.31	92.9	114.43	0.0682512	0.109356
Mb	9247.33	9343.42	9742.03	9748.95	0.0682217	0.00663018
Hsbp1	41.11	39.92	40.03	44.92	0.0681578	0.0265067
Luc7l3	10.73	10.81	10.39	12.19	0.0680272	0.223811
Rpl28	43.01	45.68	42.03	50.94	0.0679938	0.0790166
Trmt6	2.6	2.59	2.58	2.86	0.0678721	0.274138
Nup50	3.17	3.7	3.53	3.67	0.0676868	0.656878
Dynlt2b	2.16	2.63	2.12	2.9	0.0676617	0.573198
Ppp2r2d	10.75	10.37	10.41	11.72	0.0673936	0.0521002
Ndufa7	110.19	114.11	108.67	126.35	0.0673539	0.0246685
Plpp7	17.68	15.8	14.86	20.22	0.0673492	0.0792803
Cln5	11.14	10.21	9.87	12.5	0.0673292	0.0810996
B4galt5	2.63	1.98	1.92	2.91	0.0672564	0.287578
Large1	24.23	21.47	22.1	25.78	0.067229	0.0163731
Ppme1	10.67	10.95	10.25	12.4	0.0671445	0.0661578
Dnajc15	16.39	21.2	18.06	21.32	0.0671142	0.243151
Srsf7	12.74	11.42	11.77	13.54	0.0670871	0.0362584
Mrpl45	20.71	19.23	19.35	22.49	0.0670485	0.0323463
Zfp276	2.03	2.18	2.11	2.3	0.0669584	0.250333
Exosc2	2.73	2.12	2.27	2.81	0.0668437	0.414898
Ppid	15.36	17.8	16.46	18.27	0.0667384	0.0909496
Kifbp	12.22	11.67	12.62	12.4	0.0666749	0.102504
Fh1	125.81	123.3	115.52	145.37	0.0666587	0.0499625
Eif5a	125.13	129.3	125.24	141.19	0.0664877	0.00796796
Phb2	76.15	75.15	74.98	83.44	0.0663425	0.0108094
Vps26c	6.87	7.61	7.45	7.71	0.0662082	0.0998577
BC003965	7.28	7.64	7.67	7.95	0.0661469	0.0944504
Rps6kb1	4.29	4.49	4.22	4.97	0.0658439	0.159026
Selenow	37.82	35.54	38.66	38.12	0.0657369	0.074397
Blmh	8.94	8.44	8.36	9.83	0.0657175	0.103613
Tbc1d7	8.7	9.14	9.03	9.64	0.0656063	0.228383
Clock	6.09	4.89	5.27	6.22	0.0655007	0.0504932
Zfp770	5.52	5.9	5.63	6.32	0.065448	0.0869226
Rilp	16.18	14.56	14.34	17.82	0.0651502	0.0949198
Nat9	6.82	6.61	6.13	7.92	0.0651108	0.34786
Irf9	2.76	2.01	2.57	2.42	0.0650505	0.283221
Ufc1	19.67	18.07	18.9	20.58	0.0650276	0.111062
Fahd2a	14.23	11.81	12.96	14.28	0.0649973	0.14024
Rab35	9.4	10.13	10.27	10.16	0.0649973	0.188887
Psme2	19.57	20.52	20.34	21.59	0.0647404	0.0943066
Tsr2	4.27	3.38	3.81	4.19	0.0645403	0.325041
Slc38a3	38.25	35.22	32.33	44.5	0.0645145	0.0285547
Rbm4	5.32	5.41	5.71	5.51	0.0644226	0.311333
Ahcy	8.78	7.22	7.76	8.97	0.0643655	0.109521
Wars	11.83	11.41	11.07	13.23	0.0643462	0.0726191
Rack1	76.38	69.66	72.04	80.66	0.0643365	0.0104139
Otud6b	19.15	19.03	18.81	21.11	0.0642946	0.0285982
Emg1	18.37	19.19	19.72	19.55	0.0642305	0.10635
Mapk6	4.95	4.72	5.1	5.01	0.0641952	0.10712
AI597479	6.63	6.17	6.46	6.92	0.0639343	0.0903082
Dnajc2	7	8.45	6.66	9.49	0.0639273	0.218538
Babam2	11.45	12.39	11.85	13.07	0.0639198	0.0834693
Mad2l2	2.92	1.94	2.43	2.65	0.0638722	0.514327
Larp7	7.76	8.59	7.66	9.43	0.0638618	0.124173
Atp6v1d	17.87	19.25	18.11	20.69	0.0638599	0.0284123
Sf3b4	3.6	3.26	3.85	3.32	0.0637645	0.299185
Urgcp	15.4	15.59	16.08	16.31	0.0637457	0.0478873
Sdad1	2.37	2.5	2.46	2.63	0.0637439	0.113037
Rnf5	10.28	9.66	8.98	11.86	0.0636899	0.200486
Vti1b	17.67	19.12	17.83	20.62	0.0636699	0.0684406
Armc8	5.07	5.13	5.17	5.49	0.0636383	0.0983378
Hax1	9.94	9.17	9.02	10.95	0.0635066	0.186881
Rpl31	61.72	66.67	64.33	69.82	0.0633142	0.0542347
Rpf1	5.45	6.4	5.77	6.61	0.0631243	0.258842
Arnt	8.74	8.26	8.7	9.06	0.0630968	0.0271833
Gfm2	20.04	20	20.43	21.4	0.063096	0.0349725
Tiprl	10.82	8.88	10.07	10.51	0.0630474	0.188785
Plaat3	36.54	36.77	36.46	40.12	0.0629577	0.0170911
Slc25a11	221.49	213.71	211.47	243.13	0.0629191	0.00361738
Otud3	2.66	2.95	2.97	2.89	0.0628999	0.373839
Dnajc7	31.63	31.99	31.74	34.71	0.0627888	0.0248467
Tuba1b	43	37.53	41.2	42.91	0.062751	0.024344
Cct7	36.68	37.11	33.93	43.13	0.0625569	0.0226818
Snx32	2.79	1.95	2.3	2.65	0.0625415	0.392474
Commd1	20.97	23.86	22.88	23.93	0.0623523	0.0569605
Gga3	2.5	2.03	2.13	2.6	0.0623291	0.25687
Nsfl1c	25.59	25.2	25.49	27.54	0.0622643	0.0456598
Stat1	8.63	9.97	10.8	8.62	0.0622406	0.0794405
Eif5	30.48	29.58	31.3	31.4	0.062061	0.0103242
Impdh2	15.44	12.8	13.67	15.81	0.0619964	0.0827843
Vps29	21.03	21.59	21.15	23.34	0.0619505	0.112726
Tgds	3.21	2.5	3	2.96	0.0618216	0.383631
Pdhb	325.44	312.61	320.16	345.8	0.061766	0.00369819
Txnrd3	4.84	5.68	5.29	5.69	0.0617433	0.1757
Il6st	38.99	35.19	34.43	42.99	0.061676	0.0129476
Lsmem2	22.52	22.38	24.43	22.43	0.0616415	0.0795207
Trim72	115.45	125.1	125.16	125.88	0.0615805	0.0172025
Nelfcd	9.67	9.15	9.3	10.34	0.0615283	0.0963739
Med16	10.39	8.95	10.01	10.17	0.0613384	0.0602005
Lyrm7	4.02	4.28	4.18	4.48	0.0612557	0.254453
Prmt9	3.23	3.01	3.16	3.35	0.0611115	0.244516
Gps1	17.31	15.35	16.46	17.61	0.0609772	0.0643237
Ftsj3	8.73	8.18	8.52	9.12	0.0609739	0.0750038
Med7	9.02	6.98	8.84	7.85	0.060912	0.0843143
St7l	3.76	5.09	4.81	4.42	0.0606532	0.243859
Ifi27	7.92	6.29	7.3	7.52	0.0606389	0.240044
Rrp8	2.55	2.58	2.59	2.76	0.0605801	0.284802
Def8	16.75	16.89	17.28	17.8	0.060471	0.0702739
Rps11	81.92	72.15	72.53	88.13	0.0604248	0.0374191
Trmt11	2.54	2.14	2.46	2.42	0.0603726	0.48366
Ddx20	2.89	3.43	3.28	3.31	0.0603539	0.260068
Rexo4	3.32	2.54	2.56	3.55	0.0602717	0.348729
Atp5g2	95.82	100.85	90.15	114.86	0.0599174	0.0348349
Senp2	5.48	5.15	5.05	6.03	0.0598163	0.254926
Smim19	14.98	16.71	13.18	19.85	0.0597493	0.183239
Smyd1	122.07	126.23	124.64	134.15	0.0596976	0.00681626
Slc35c2	8.92	7.95	7.08	10.5	0.0594751	0.200782
Slc25a17	6.64	5.25	5.78	6.61	0.0594275	0.220307
Rapgef1	24.72	23.82	24.01	26.57	0.0593929	0.00493194
Ethe1	9.84	11.13	10.01	11.84	0.0593064	0.170273
Jmjd8	11.78	10.72	10.14	13.3	0.0590476	0.107155
Elp3	9.59	10.05	9.46	11	0.0590112	0.0902694
Stt3b	15.06	12.51	12.38	16.34	0.0589565	0.0509923
Grpel2	4.52	4.83	4.97	4.77	0.0589554	0.134906
Zc3hc1	5.39	4.93	5.32	5.43	0.0588937	0.205894
Ss18l2	22.68	27.32	26.39	25.69	0.0588014	0.184514
Dhps	6.29	5.97	6.05	6.72	0.0587995	0.263821
Eif1a	4.65	3.58	4.2	4.37	0.0584028	0.125994
Rbck1	8.95	8.75	9.06	9.37	0.0583067	0.111645
Ankle2	6.99	6.59	6.4	7.74	0.0582986	0.0508027
Sec13	21.32	19.71	20.69	22.02	0.0578947	0.0741563
Apba3	20.13	20.66	21.39	21.07	0.0578889	0.0867198
Csnk2a2	6.39	9	7.65	8.37	0.0578809	0.938348
Hmbs	12.63	13.51	13.82	13.39	0.0578778	0.138625
Mtpap	7.33	7.69	7.39	8.24	0.057433	0.127502
Txn2	87.71	87.32	87.49	94.63	0.0572871	0.0128412
Tarbp2	11.93	11.78	12.18	12.49	0.0572621	0.09715
Ywhah	25.1	22.76	22.82	26.97	0.0570356	0.0446337
Zfand2b	2.4	3.31	2.51	3.43	0.0569722	0.554818
Nomo1	29.65	27.13	26.97	32.09	0.0567985	0.0117033
Gbf1	6.72	5.99	6.45	6.77	0.0567581	0.445073
Tmem205	34.84	34.74	30.72	41.65	0.0567191	0.113717
Gpn1	4.38	4.35	4.36	4.72	0.0567106	0.169888
Elac2	7.52	7.97	8.22	7.89	0.0566193	0.115815
Ak6	24.97	24.54	26.08	25.41	0.0565723	0.0741241
Lyrm9	6.27	6.78	6.33	7.24	0.0563709	0.301886
Rpl6	111.13	107.71	103.87	123.68	0.0563071	0.0101186
Timm23	112.31	118.7	111.47	128.73	0.0562808	0.0157122
Erp44	11.85	10.02	10.24	12.5	0.056279	0.0861695
Nol7	24.42	25.13	26.62	24.9	0.0562475	0.11723
Pmpca	44.54	44.28	43.95	48.4	0.0562274	0.00998544
Man1b1	6.97	5.12	6.02	6.55	0.0561704	0.130458
Josd2	21.51	23.34	21.61	25.02	0.0561504	0.072721
Nol8	3.72	3.84	3.66	4.2	0.0561431	0.166758
Trip12	32.35	32.49	30.95	36.46	0.0560785	0.422511
Pnkp	5.51	5.6	5.83	5.72	0.056034	0.263657
Myo18b	42.08	44.85	39.89	50.48	0.0559898	0.0141072
Spryd7	7.87	8.31	7.6	9.22	0.0559661	0.0868775
Pdcd7	5.56	4.09	5.16	4.87	0.0557208	0.0388011
Wdcp	2.12	1.95	2.51	1.72	0.0556289	0.405878
Ints4	10.64	12.78	11.63	12.71	0.0555881	0.0916175
Zkscan3	14.31	14.48	15.22	14.7	0.0555424	0.104219
Memo1	25.74	28.18	26.32	29.71	0.055379	0.0708465
Cbwd1	4.27	4.42	4.34	4.69	0.0553698	0.413175
Exosc3	5.18	5.57	5.23	5.94	0.0552925	0.354451
Cct4	35.89	34.51	34.26	38.89	0.0552824	0.0200581
Ndufaf1	26.43	26.61	26.44	28.67	0.0552334	0.0729276
Socs6	4.4	4.32	5.14	3.92	0.0551829	0.118891
Akirin1	8.28	8.16	7.71	9.37	0.0550977	0.0953003
Wsb2	26.65	29.38	29.08	29.13	0.0550675	0.0365524
Synpo	29.31	28.82	25.8	34.59	0.0550268	0.0220255
Arfrp1	16.43	15.8	14.96	18.52	0.0548953	0.137149
Agfg1	9.28	8.52	8.67	9.82	0.054868	0.213642
Cops8	23.1	24.12	23.62	25.42	0.0545609	0.0403141
Tbcc	4.38	4.19	4.36	4.54	0.0545101	0.373712
2310011J03Rik	6.41	5.83	5.8	6.91	0.0543605	0.238931
Tgs1	2.15	2.3	2.09	2.53	0.0540875	0.260053
Cand2	22.32	22.65	23.49	23.19	0.0538417	0.0235312
Rpl7a	151.76	148.91	138.81	173.29	0.0538274	0.0147298
Ndufb8	423.05	422.96	398.19	479.98	0.0538255	0.00762997
Pbxip1	30.8	28.95	28.79	33.23	0.0537948	0.0199484
Ppp2r5b	8.98	8.66	9.06	9.25	0.0537812	0.0952323
Cct2	43.14	41.11	42.84	44.6	0.0536167	0.0157792
Snapin	21.11	21.16	21.4	22.47	0.0536006	0.0742001
Scamp4	8.69	8.23	6.86	10.7	0.0535633	0.436501
Micos13	31.5	37.28	32.95	38.42	0.0533287	0.126363
Tnks2	17.52	20.47	18.21	21.21	0.0533081	0.000228013
Kdm5c	4.59	3.92	4.19	4.64	0.0532543	0.200519
Rab4b	3.07	2.82	2.82	3.29	0.0529047	0.467382
Cln6	10.59	7.64	7.43	11.48	0.0528348	0.263495
Vipas39	6.61	7.09	7.02	7.19	0.0527307	0.149497
Msantd3	3.41	3.86	3.55	3.99	0.0526092	0.387945
Mettl17	4.71	4.99	4.54	5.52	0.0525737	0.279402
Traf3	2.7	2.69	2.68	2.91	0.052563	0.163278
Ccndbp1	9.13	9.22	8.53	10.5	0.0524955	0.195758
Sdf4	28.35	23.95	23.01	31.22	0.0522802	0.164623
Snx12	6.61	5.86	5.9	7.03	0.0522608	0.166592
Nup188	2.29	2.32	2.08	2.7	0.0522439	0.85143
Jph2	110.32	106.63	110.53	114.42	0.0522418	0.00766969
Ndufaf8	11.19	9.16	10.01	11.09	0.0522142	0.446804
Ifrd2	15.06	15.61	14.35	17.45	0.0521986	0.598029
Med28	5.61	4.71	4.64	6.06	0.0521678	0.124595
Snx15	5.15	4.09	4.61	4.97	0.0521328	0.314981
Xbp1	27.13	19.45	21.58	26.71	0.0520138	0.0751506
Isca1	94.65	98.24	95.62	104.35	0.0520052	0.0128133
Sap18b	41.35	42.41	43.43	43.4	0.0519321	0.0773642
Eif3j2	5.84	4.27	4.79	5.69	0.0518557	0.234687
Mlh1	2.55	2.37	2.45	2.65	0.0518389	0.408334
St13	30.63	31.44	29.95	34.39	0.0518198	0.0231008
Pttg1ip	44.16	41.74	38.79	50.25	0.0517955	0.0258035
Nfatc2	2.93	2.55	2.31	3.37	0.051715	0.895631
Tmbim1	19.82	17.06	16.94	21.28	0.0514891	0.0608126
Uqcr11	172.25	199.16	179.53	205.36	0.0514335	0.0470073
Pigt	10.45	10.5	9.91	11.8	0.0514095	0.106613
Wdr70	7.22	7.4	7.33	7.82	0.0513745	0.274669
Ngdn	7.89	9.24	8.67	9.08	0.0512939	0.255804
Armc2	8.51	8.35	8.03	9.44	0.0512751	0.0572499
Zfr	18.09	18.71	17.09	21.04	0.0512208	0.263832
Ube2a	13.53	13.89	12.22	16.19	0.0511703	0.210479
Cdc37l1	18.61	18.85	19.13	19.68	0.0510775	0.0134675
Psmd3	45.21	41.21	41.57	47.96	0.051006	0.0180339
Ubl4a	26.66	25.6	25.84	28.3	0.0509878	0.0282114
Trappc2	5.96	6.31	6	6.71	0.0508288	0.259735
H2bc4	37.45	37.03	35.43	41.71	0.0506261	0.0506533
Rwdd1	28.5	28.07	26.11	32.48	0.0506173	0.0842899
Snrpd3	7.25	6.2	8.1	5.83	0.0505891	0.168543
Mrps10	9.88	11.79	10.62	11.82	0.0503735	0.259181
Rtn4ip1	23.64	24	23.39	25.94	0.0502919	0.0922752
Pgs1	5.22	4.93	5.07	5.44	0.0502829	0.206868
Unc119b	2.81	2.27	2.4	2.86	0.0502343	0.270107
Dbi	71.96	76.35	71.45	82.11	0.0501866	0.0588472
Pmpcb	81.21	78.79	80.14	85.52	0.0501534	0.0200881
Rps3	57.78	53.06	55.28	59.48	0.0501413	0.0104757
Scfd2	2.18	2.08	1.94	2.47	0.0499252	0.488965
Snrpd1	6.63	7.02	7.37	6.76	0.0498605	0.281823
Ap4s1	22.01	20.15	19.78	23.86	0.0497762	0.104541
Srprb	12.25	11.12	10.72	13.47	0.049753	0.0726639
Nit1	12.03	11.64	12.33	12.17	0.049722	0.102836
Pcolce2	1.87	2.13	1.83	2.31	0.0496308	0.304282
mt-Nd2	23641.5	24188.8	26998.5	22503	0.0495468	0.290572
Spg7	36.23	35.84	32.48	42.1	0.04939	0.0196501
Micu2	30.05	29.74	28.76	33.11	0.0493358	0.0274192
Sgf29	4.44	3.34	4.16	3.89	0.0492186	0.317237
Tpd52	6.61	6.13	5.76	7.42	0.0489851	0.287109
Scamp3	22.48	21.27	20.19	25.07	0.0489536	0.0791325
Ednra	9.02	9.01	8.52	10.13	0.0487762	0.0754673
Immp1l	23.38	23.76	22.36	26.4	0.0487464	0.117374
Wbp11	12.39	11.25	12.29	12.16	0.0486044	0.180051
Galk2	3.16	2.69	2.61	3.44	0.0484985	0.355126
Pkp2	44.13	42.56	43.44	46.21	0.048438	0.0154687
Cox4i1	985.74	933.8	870.36	1114.71	0.0484293	0.00854889
Nudt8	45.28	42.28	44.58	45.96	0.0482834	0.0685836
Elof1	8.64	6.97	7.07	9.07	0.04817	0.356464
Adk	64.78	67.93	66.45	70.76	0.0481085	0.0289919
Kpna1	26.22	26.61	25.64	28.98	0.0480719	0.00801281
Sik3	18.41	17.65	17.77	19.51	0.0480025	0.149131
Rps25	85.55	91.25	85.14	97.64	0.0479899	0.0513123
Necap1	6.41	5.75	6.39	6.18	0.0478414	0.17294
Sgta	29.84	29.48	28.67	32.65	0.0478391	0.035156
Myadml2	38.86	37.67	35.82	43.29	0.0478347	0.0221969
Ptcd2	25.98	23.41	25.12	25.93	0.047692	0.0561533
Slco3a1	45.77	39.06	39.08	48.6	0.0476732	0.0116118
Diablo	30.54	29.29	30.17	31.67	0.0476713	0.0498028
Cdip1	20.69	20.11	20.13	22.04	0.0476479	0.0263298
Cav3	25.08	25.89	24.54	28.14	0.047607	0.0880105
Tmeff1	3.94	4.12	3.23	5.1	0.0475367	0.509229
Fuom	13.65	12.63	13.5	13.66	0.0475182	0.282427
Bbip1	9.98	10.05	10.23	10.47	0.0474683	0.354549
Eef1d	93.38	87.29	82.87	103.84	0.0474422	0.0205775
Ndrg4	88.93	81.51	88.27	87.85	0.0472948	0.0036761
Herpud2	12.13	10.38	10.32	12.94	0.047285	0.0924234
Mrpl51	20.27	21.76	18.89	24.54	0.0472725	0.0536112
Psmd14	23.19	23.14	23.13	24.74	0.0471751	0.0674628
Grhpr	17.96	18.26	18.63	18.79	0.047023	0.115849
Coprs	4.81	4.56	4.95	4.73	0.046958	0.44336
Tbc1d20	11.05	9.58	9.9	11.41	0.0467868	0.0753943
Fkbp3	130.49	129.9	126.47	142.48	0.0466639	0.0144328
8030462N17Rik	5.82	6.38	6.11	6.49	0.0465426	0.0915855
Atf6b	5.61	4.21	4.99	5.15	0.0462627	0.206992
Anxa5	27.2	24.36	26.39	26.85	0.0462583	0.0622403
Tcp1	53.4	56.2	52.92	60.25	0.0462438	0.0464703
Mrps18c	17.95	17.42	17.65	18.87	0.0461605	0.258605
Slc35a2	5.18	4.99	5.17	5.33	0.0460696	0.324187
Chpt1	107.88	107.37	95.66	126.54	0.0458456	0.0114851
Psma4	52.1	52.29	51.52	56.24	0.0458382	0.0403168
Hat1	9.03	9.01	8.98	9.64	0.0456537	0.177878
Me2	2.84	2.45	2.49	2.97	0.0456332	0.332074
Coa6	7.33	6.72	6.66	7.84	0.0454828	0.400034
Eif3d	19.82	18.6	18.36	21.29	0.0454633	0.0517271
Usp13	43.88	45.88	43.84	48.79	0.0454068	0.00585764
Zkscan5	3.42	3.15	3.89	2.89	0.0453919	0.280825
Adsl	29.29	30.33	28.97	32.55	0.0452591	0.0378697
Pcmt1	38.48	35.01	32.84	42.99	0.0452208	0.0196251
Qrsl1	11.06	9.78	10.8	10.7	0.0449814	0.131097
Ndufab1	184.52	193.49	181.11	208.86	0.0449387	0.0122619
Rtcb	21.42	20.63	19.6	23.78	0.0449243	0.0585427
Cgrrf1	12.88	11.86	10.7	14.82	0.0447828	0.0446413
Nprl3	5.42	5.07	5.22	5.6	0.0446858	0.710913
Gcat	4.37	5.5	4.71	5.47	0.0446156	0.50646
Tsg101	23.54	24.3	24.03	25.31	0.0445403	0.021305
Med19	6.06	5.46	5.68	6.2	0.0443941	0.220922
Gnb5	7.39	8.43	7.08	9.23	0.0440072	0.209791
Akt1	53.12	44.11	50.31	49.92	0.043841	0.0328282
Cops5	24.83	21.9	23.51	24.66	0.0437859	0.0928525
Stip1	38.14	43.02	39.58	44.08	0.0437691	0.0460599
Nfu1	30.26	31.16	29.04	34.27	0.0437249	0.0902254
Dcun1d2	25.61	25.24	24.42	27.99	0.0435943	0.0316534
Mpc1	304.62	296.11	297.97	321.18	0.0435723	0.00941173
Pakap	2.4	2.82	2.63	2.75	0.0435564	0.0340329
Psmc3	78.07	78.54	75.61	85.79	0.0434642	0.0104274
Senp5	2.42	2.17	2.46	2.27	0.043346	0.189996
Ebp	5.53	4.64	3.67	6.81	0.043319	0.814002
Mrps2	13.43	12.89	12.42	14.7	0.0431977	0.0978636
Miga2	23.8	22.39	22.85	24.74	0.0430779	0.0712745
Gtf2a2	14.92	13.47	13.09	16.16	0.0430538	0.319944
Ciao2a	18.03	18.71	17.75	20.1	0.0429417	0.124641
Hmgb3	28.43	30.58	30.86	29.93	0.0428746	0.0779916
Etv5	3.19	3.13	2.84	3.67	0.042733	0.23116
Blzf1	6.6	7.04	6.4	7.65	0.0427265	0.182903
Tm9sf4	11.07	10.25	9.86	12.1	0.0426706	0.0634
Commd7	3.31	2.69	3.05	3.13	0.0426443	0.779628
Tesk1	9.35	7.99	8.41	9.45	0.0426282	0.213176
Llph	3.23	3.44	3.18	3.69	0.0426233	0.696905
Gspt1	29.56	31.86	31.03	32.23	0.042585	0.427652
Gm11808	140.46	123.28	126.46	145.18	0.0425795	0.0351049
Hspbp1	11.01	11.7	10.93	12.46	0.0425642	0.0843918
Sys1	8.51	6.52	6.54	8.94	0.0425605	0.284865
Grb2	35.63	27.9	35.85	29.58	0.0425143	0.339713
Smarce1	12.74	12.43	11.76	14.16	0.0423605	0.0722579
Rnaseh1	2	2.04	1.75	2.41	0.0422282	0.539069
Mapkap1	12.09	14.63	13.92	13.59	0.0420361	0.107238
mt-Nd5	15516	15772.4	18034.7	14178.6	0.0420295	0.369725
Ociad1	84.47	82.51	79.57	92.34	0.0419782	0.0266599
Eif6	7.91	8.04	7.77	8.65	0.0418977	0.207899
Rpl8	142.5	140.82	137.66	153.98	0.0417562	0.0178634
Nudt5	3.52	2.98	3.47	3.22	0.0415665	0.573652
Ints14	4.39	5.19	4.59	5.27	0.041562	0.234682
Cul7	3.26	3.25	3.28	3.42	0.0415036	0.298807
Pomgnt1	18.02	16.34	15.56	19.8	0.0413882	0.0644452
Pdcd5	21.95	26.62	22.9	27.08	0.0412854	0.214573
Atic	6.48	7.31	6.72	7.47	0.0412521	0.165881
Rpl29	82.42	80.7	72.88	94.97	0.0412389	0.0658512
Cstf3	1.99	2.15	1.92	2.34	0.0412227	0.393272
Tex261	28.34	26.23	24.68	31.47	0.041178	0.0363304
Ino80b	4.29	3.31	3.31	4.51	0.0411692	0.476718
Gipc1	8.82	8.12	8.1	9.33	0.0411387	0.21146
Eif3l	24.65	24.46	23.76	26.77	0.0411234	0.0520472
Nf1	3.19	3.04	2.73	3.68	0.0410922	0.158264
Micall1	9.81	10.96	10.45	10.92	0.0410857	0.0374236
Trpt1	4.02	6.03	5.33	5.01	0.0410407	0.429775
Lypla1	28.99	28.86	28.5	31	0.0405727	0.0752556
Gfer	4.78	4.71	4.68	5.08	0.0404731	0.284379
Ppp1r14b	6.94	7.48	6.51	8.32	0.0404474	0.413369
Adprh	8.7	8.25	8.44	8.99	0.0402873	0.107732
G3bp1	11.82	11.71	11.4	12.79	0.0399094	0.0293756
Mical3	11.85	13.82	12.21	14.18	0.0399081	0.035056
Atp6v1e1	60.62	57.1	58.93	62.09	0.039886	0.0343069
Rusc1	7.32	5.88	7.62	5.95	0.0398828	0.312225
Lancl2	3.44	3.34	3.33	3.64	0.0398734	0.289698
Suds3	21.68	20.08	20.76	22.17	0.0398645	0.0499205
Stard3nl	4	3.88	3.4	4.7	0.0397263	0.450339
Mrpl38	24.74	25.09	25.2	26.02	0.0396927	0.082437
AU040320	12.1	11.21	10.68	13.28	0.0396789	0.134332
Pgam5	11.51	11.14	10.53	12.75	0.03958	0.121742
Clasp1	114.27	97.95	100.21	117.91	0.0395614	0.0119423
Aup1	19.84	18.01	16.77	22.13	0.0394769	0.134259
Rps3a1	135.87	136.42	138.24	141.59	0.0394066	0.0251393
Entpd4b	22.79	21.33	19.98	25.36	0.0393516	0.0301561
Cuedc2	23.84	21.74	21.84	25	0.0393402	0.0907003
Vps26a	25.01	23.87	24.03	26.2	0.039305	0.0287772
Acot9	8.53	7.05	8.26	7.75	0.0392781	0.212195
Tial1	14.81	12.06	12.21	15.4	0.0391946	0.148438
Marchf5	27.13	25.19	26.13	27.63	0.0391706	0.0635128
Ccdc117	4.59	3.77	4.38	4.21	0.0391552	0.20625
Etf1	26.36	27.91	25.85	29.91	0.0390757	0.0316131
Rsph3b	19.18	17.81	18.07	19.93	0.0388641	0.0625675
Dusp3	20.07	22.42	20.78	22.87	0.0388583	0.0407917
Bms1	4.56	4.63	4.5	4.94	0.038722	0.145689
Ddx49	5.51	5.16	5.47	5.49	0.0386876	0.234534
Mcu	5.48	5.25	5.13	5.89	0.0384741	0.185077
Dguok	9.53	7.89	7.88	10.01	0.0384088	0.274577
Spns1	8.18	8.16	8.08	8.7	0.0383347	0.154234
Ankrd49	2.16	2.69	2.27	2.71	0.038161	0.219612
Rbm18	12.48	10.28	11.14	12.23	0.0381572	0.0551998
Otud1	9.08	9.62	15.02	4.18	0.038068	0.749822
Zfp931	2.59	3.02	3.16	2.6	0.038068	0.474329
Pibf1	2.18	2.31	2.5	2.11	0.0380513	0.362497
Mrps27	23.75	21.96	21.53	25.4	0.0380006	0.0974022
Xrcc1	5.89	5.82	5.36	6.66	0.0376958	0.23587
Psen2	4.71	4.75	4.46	5.25	0.0376311	0.188906
1110038F14Rik	5.37	5.25	5.75	5.15	0.0375444	0.394087
Tsc22d2	4.11	3.9	4.24	3.98	0.0373362	0.395663
Golga1	4.27	3.76	3.65	4.59	0.0372443	0.317419
Prpf3	4.2	3.9	4.1	4.21	0.0369266	0.264906
Eif3i	37.09	34.14	33.03	40.04	0.0367942	0.0758159
Lmcd1	22.5	20.86	20.68	23.8	0.036792	0.0728559
Tbk1	3.48	3.49	3.67	3.48	0.0367846	0.25738
Ppp3cc	10.28	11.42	10.77	11.49	0.0367586	0.157558
Mea1	9.37	9.62	8.95	10.53	0.0367538	0.355208
Mrps33	25.58	26.03	25.11	27.83	0.0367076	0.275246
Ascc1	9.01	7.33	7.21	9.55	0.0366142	0.269415
Kcmf1	29.57	27.48	27.84	30.67	0.0364563	0.0401316
Tmem268	4.97	4.42	4.79	4.84	0.0364106	0.179528
Pccb	37.21	36.3	36.51	38.87	0.0362413	0.0374888
Ip6k3	4.53	4.91	4.85	4.83	0.0362202	0.256302
Trip11	5.63	5.8	5.21	6.51	0.0361472	0.0620546
Glud1	40.24	36.97	36.51	42.65	0.0359839	0.236557
Acsf2	11.73	11.27	11.32	12.26	0.0359299	0.0766457
Usp16	8.44	9.05	8.35	9.58	0.0358452	0.110366
Crkl	5.9	5.64	5.84	5.99	0.0358068	0.0477638
Pafah2	3.03	2.96	2.97	3.17	0.0356827	0.533188
Reep5	118.1	109.72	98.36	135.16	0.0356517	0.0319315
Ndufa8	167.74	159.29	151.81	183.38	0.0355561	0.0188981
Ptges2	7.21	6.54	6.7	7.39	0.03524	0.0981711
Cops4	30.31	31.73	30.8	32.76	0.0349204	0.0319425
Cryzl2	4.23	3.12	3.45	4.08	0.0349056	0.596208
Cnep1r1	10.32	9.8	9.84	10.77	0.0347142	0.193883
Surf4	46.06	39.32	38.6	48.85	0.0345602	0.0382872
Actr1b	20.05	19.73	19.27	21.47	0.0344027	0.0414278
Sphk2	4.59	4.17	5.05	3.92	0.0341771	0.225727
Prkrip1	2.95	2.1	3.11	2.06	0.0338809	0.493976
Pskh1	5.8	5.99	5.85	6.22	0.033862	0.162422
Prkab2	13.66	13.73	13.24	14.8	0.0338371	0.0411819
Adam17	7.36	6.55	6.41	7.83	0.0338267	0.0684119
Ddr1	7.21	6.28	6.75	7.06	0.033823	0.0468061
Nol10	2.39	1.83	1.89	2.43	0.0337883	0.398076
Dctn3	14.61	13.34	13.52	15.09	0.0336712	0.21504
Igip	5.95	4.67	4.52	6.35	0.0335682	0.259722
Ywhaz	21.05	18.69	19.78	20.89	0.0333731	0.122144
Cox7a2	173.18	154.72	147.69	187.88	0.0333578	0.035341
Eme2	3.79	3.07	3.77	3.25	0.0332625	0.98712
Lamp1	221.04	195.62	183.12	243.23	0.0331677	0.0251816
Gtf2h4	4.19	4.43	4.2	4.62	0.0330908	0.354017
Rpl36a	28.5	29.77	28.62	31	0.0330431	0.215678
Sema3c	2.62	2.57	2.3	3.01	0.0329773	0.23609
Dnpep	20.13	24.46	21.09	24.53	0.0329462	0.109207
Eri3	18.66	17.75	18.38	18.87	0.0329057	0.097301
Ndufb5	237.49	246.39	219.56	275.48	0.0328958	0.0274662
Fdps	8.06	6.72	6.72	8.4	0.0328119	0.320948
Tomm40	27.16	25.05	24.14	29.27	0.0327837	0.0781467
Pacsin3	61.33	61.99	64.37	61.78	0.0327334	0.00301816
Farsa	6.35	5.86	5.88	6.61	0.0327103	0.250476
Mrm2	5.65	4.83	5.03	5.69	0.0326662	0.337611
Glod4	13.41	13.28	12.6	14.7	0.0326016	0.0909196
Abhd10	3.76	4.13	3.96	4.11	0.0325434	0.387648
Ogfod3	8.61	7.79	8.16	8.61	0.0321869	0.259118
Rps9	138.29	138.62	122.01	161.13	0.0320984	0.0478158
Chchd1	33.23	37.49	35.59	36.72	0.0320769	0.166029
Rpl39	10.76	11.98	12.46	10.79	0.0319985	0.360657
Bcar1	4.2	3.38	3.69	4.06	0.0319985	0.252752
Sars	22.73	23.26	22.78	24.24	0.0319543	0.0240641
Prep	4.11	4.43	4.25	4.48	0.0317456	0.0794646
Mgme1	4.22	4.33	3.96	4.78	0.0317089	0.310749
Hdhd5	6.51	7.5	6.57	7.75	0.0315745	0.252898
Taf7	2.83	2.6	2.63	2.92	0.0315356	0.302794
Dedd	6.88	6.71	6.57	7.32	0.0315011	0.214509
Npepl1	20.91	19.93	20.82	20.92	0.0314477	0.0703058
Ctsd	665.66	623.68	588.27	729.47	0.031433	0.00933528
Ece1	11.34	9.13	13.28	7.64	0.0313717	4.42847e-05
1810009A15Rik	4.85	6.98	5.62	6.47	0.0313642	0.474296
Mrpl22	13.64	14.61	14.53	14.34	0.0313202	0.280424
Sirt4	3.71	4.04	3.92	4	0.0313041	0.33327
Iars	13.57	14.74	14.5	14.43	0.0312546	0.0724409
Emc9	16.99	15.48	16.68	16.5	0.0312065	0.266533
Coq7	53.29	52.42	51.05	56.97	0.0311866	0.0597851
Hcfc1r1	70.48	69.7	65.85	77.39	0.0311539	0.0827012
Ergic2	23.48	20.52	19.63	25.33	0.0311385	0.144738
Set	19.15	18.45	17.54	20.88	0.0311249	0.0258703
Heatr3	9.19	9.18	8.88	9.89	0.031077	0.115911
Afg3l1	13.03	12.4	11.85	14.13	0.03087	0.0563781
Naxd	14.57	14.1	13.28	16.01	0.0308663	0.183989
Fam98a	11.54	12.18	11.4	12.83	0.0306904	0.104512
Pgrmc2	12.14	11.27	10.13	13.78	0.0304892	0.125237
Mpp6	12.59	11.92	11.09	13.94	0.0302878	0.124586
Slc11a2	7.44	7.7	6.19	9.27	0.0301751	0.32342
Fxn	7.9	7.26	6.48	9	0.0301357	0.359827
Rbm5	9.16	11.29	12.12	8.76	0.0300209	0.0946068
Phf10	12.44	12.81	11.57	14.21	0.0299689	0.161212
Vps4a	18.54	19.24	18.66	19.91	0.0298564	0.0839232
Ptbp2	6.67	3.86	5.33	5.42	0.0298312	0.597564
Pfdn5	25.93	28.78	22.21	33.64	0.0297527	0.311286
Aimp1	22.41	22.85	20.07	26.13	0.0296563	0.15542
Bcl10	4.68	4.47	4.15	5.19	0.0296508	0.322663
Plpp1	29.18	25.8	24.85	31.27	0.0296081	0.0598532
Yeats4	8.31	8.66	8.02	9.3	0.0294524	0.270466
Cnot8	11.04	11.28	11.05	11.73	0.0294307	0.169947
Arl1	38.49	35.83	34.89	40.96	0.0293987	0.0372137
Paip2	64.14	60.32	61.15	65.87	0.0293735	0.0269111
Trp53	3.55	3.26	2.91	4.04	0.0293582	0.416075
Mark3	11.78	10.7	11.1	11.84	0.0292234	0.123852
Ak1	144.14	150.5	149.31	151.35	0.0291796	0.027032
Aamp	33.24	34.32	33.99	34.95	0.029172	0.0565728
Ptprm	20.03	19.71	19.45	21.1	0.02911	0.048475
Hnrnpc	46.59	45.72	46.6	47.59	0.029087	0.0201024
Rps15	180.54	182.82	188.65	182.1	0.0290471	0.0538489
Cpt1b	202.31	213.37	196.1	228.02	0.0289992	0.0161129
Adck1	11.73	10.93	10.4	12.72	0.0289935	0.141329
Fgfrl1	8.51	9.24	9.44	8.67	0.0289675	0.217594
Chfr	3.24	2.22	2.91	2.66	0.0287764	0.424861
Cast	45	43.22	41.47	48.51	0.0284986	0.231831
Psmc1	52.78	50.91	49.3	56.43	0.028108	0.0353534
Ube4b	12.91	12.13	11.87	13.66	0.027959	0.902295
Gtf2h1	5.1	4.62	4.73	5.18	0.0279287	0.17583
Pex5	5.83	5.44	5.41	6.08	0.0278913	0.177796
Myom1	293.9	325.04	285.88	345.14	0.0278862	0.0258861
Hmga1	21.97	21.78	21.48	23.12	0.0277607	0.106293
Usp14	25.68	23.29	23.92	26	0.0277197	0.104021
Mrpl2	36.9	38.45	36.23	40.58	0.0276866	0.0913999
Klc1	18.14	17.6	17.23	19.2	0.0275874	0.126933
Tspan31	27.93	25.48	24.99	29.45	0.0275572	0.0772722
Mapk1ip1l	4.34	4.51	4.42	4.6	0.02745	0.170853
Nedd8	21.88	23.02	22.18	23.58	0.0273716	0.178581
Fam149b	7.2	6.94	7.05	7.36	0.0272882	0.775329
Ddo	14.19	14.2	14.01	14.92	0.0271835	0.0591005
Tom1	27.72	26.57	26.78	28.54	0.0271147	0.109916
Rpl34	54.12	52.92	45.49	63.58	0.0271043	0.179385
Mmgt1	17.55	16.2	14.44	19.95	0.0271016	0.0822646
Extl1	10.9	10.73	10.84	11.2	0.0270906	0.0763143
Nxf1	10.14	10.99	11.48	10.05	0.0270556	0.378362
Gorasp2	21.66	19.55	19.09	22.9	0.0270513	0.071264
Eif2b3	4.84	5.26	4.53	5.76	0.0268877	0.341247
Smim8	19.03	19.26	17.88	21.13	0.0268763	0.218188
Xpnpep1	12.88	12.17	12.35	13.17	0.0268177	0.0246072
Aldoa	1192.21	1175.19	1142.33	1269.43	0.0267829	0.00699917
Spag7	39.48	40.58	39.06	42.5	0.0267802	0.069155
Snx19	13.18	12.5	12.2	13.96	0.0267173	0.0265904
[truncated: 6,164 more rows]
