# Supplementary material for: Suppression of RBFox2 by Multiple MiRNAs in Pressure Overload-Induced Heart Failure
Source: Int J Mol Sci. 2023 Jan 9;24(2):1283. doi: 10.3390/ijms24021283 (PMC9867119; doi:10.3390/ijms24021283)
Supplement: Supplementary file 1 [file ijms-24-01283-s001.zip › supplementary-table2.xlsx]

## Sheet: Sheet1
id	Sham1_TPM	Sham2_TPM	Sham3_TPM	Sham4_TPM	TAC1_TPM	TAC2_TPM	TAC3_TPM	TAC4_TPM	log2(fc)	PValue
mmu-miR-205-5p	37.0263	55.9037	29.7546	27.1964	80.6398	79.5493	52.9059	576.209	2.39651	0.295578
mmu-miR-1983	19.2052	18.4867	26.1775	26.8023	157.478	82.6387	98.9007	65.2041	2.15605	0.0288273
mmu-miR-183-5p	6.5748	6.6552	5.6908	5.7152	14.1187	15.6396	12.3923	50.0785	1.90327	0.158058
mmu-miR-200b-3p	24.3958	26.1771	21.2997	15.569	45.0715	40.354	27.8829	203.38	1.85635	0.261796
mmu-miR-200c-3p	13.3225	19.6698	15.9341	15.3719	29.3236	29.1552	25.0231	145.739	1.83358	0.256542
mmu-miR-216a-5p	15.0527	22.6277	10.8937	12.4158	37.1975	36.2991	20.9718	116.918	1.7928	0.180983
mmu-miR-208b-3p	29.2404	56.7911	25.0394	20.4959	117.023	59.6621	101.522	155.345	1.72022	0.0243926
mmu-miR-141-3p	56.4045	59.0095	50.7291	39.8093	102.632	97.8921	68.3964	393.269	1.68482	0.231758
mmu-miR-1249-3p	13.3225	25.2898	22.6005	18.5251	78.7391	58.3105	51.2378	52.9402	1.59677	0.00416082
mmu-miR-182-5p	10.7272	20.4093	11.8693	10.8392	21.9927	28.576	20.7335	90.7545	1.5892	0.206343
mmu-miR-1843b-3p	3.2874	16.5641	17.3975	19.3134	46.1575	42.2847	39.0837	39.4496	1.56134	0.00203955
mmu-miR-1843a-3p	7.4399	8.282	8.9426	9.8538	30.4097	27.9967	21.6866	21.6667	1.55911	0.00367099
mmu-miR-28a-5p	82.7035	102.638	109.588	85.7279	338.85	256.605	224.254	232.201	1.4664	0.00592171
mmu-miR-96-5p	11.4193	10.3525	6.0159	8.2772	11.9466	13.1295	10.4858	63.7734	1.46118	0.310809
mmu-miR-200a-3p	119.903	156.323	119.506	93.2168	230.516	207.755	160.386	746.271	1.45973	0.217376
mmu-miR-1a-3p	83463.6	86151.9	74975.1	101387	180998	227357	253938	284050	1.45168	0.00470319
mmu-miR-23b-5p	12.1114	15.8246	13.983	17.5397	74.3949	33.403	32.1725	21.4621	1.44066	0.116035
mmu-let-7c-1-3p	8.997	12.2752	9.4304	9.0655	35.8399	24.3282	22.1633	21.4621	1.38361	0.0148873
mmu-miR-27b-5p	30.6245	35.4944	41.949	39.4151	117.566	101.368	95.5644	69.2922	1.37965	0.00771891
mmu-miR-3102-5p.2-5p	14.1876	7.3947	9.1052	7.4889	33.1247	21.625	25.2614	15.739	1.32619	0.0212238
mmu-miR-27b-3p	33109.8	36056.4	35597.2	39652	88135.7	99519.9	94114.4	68372.6	1.27772	0.00388848
mmu-miR-222-3p	95.507	170.817	173.162	143.668	455.601	327.852	303.375	307.829	1.25794	0.00561785
mmu-miR-98-5p	342.406	206.163	248.605	209.492	684.759	569.589	565.998	558.426	1.24062	0.000230732
mmu-miR-486b-5p	20575.5	18469.1	18762.9	16861	53213	41778.3	39500.7	39191.4	1.21789	0.00379004
mmu-miR-486a-5p	20647	18520.1	18798.4	16888.2	53311.9	41853.8	39562	39286.9	1.21706	0.00377105
mmu-miR-133b-3p	2227.98	2478.4	2699.86	2093.73	5922.82	6229.18	4992.46	4366.43	1.17907	0.00377451
mmu-miR-23b-3p	1336.41	1584.53	1412.77	1269.36	3146.85	2926.34	3337.12	3070.53	1.15542	6.41975e-06
mmu-miR-28a-3p	16.6099	15.6767	14.6334	14.1895	40.9987	34.3684	36.4622	23.7106	1.14909	0.0136848
mmu-miR-128-3p	752.637	1285.34	1205.14	1220.88	3026.57	2521.83	2277.1	2063.44	1.14748	0.00265741
mmu-let-7c-5p	17081.9	17765.7	16453.8	15994.9	39701.9	34690.5	37032.5	36637.4	1.13761	7.25688e-05
mmu-let-7f-5p	32445	46138.7	40056.3	44366.3	94953.5	87514.7	86972.3	88649.7	1.13539	4.09764e-05
mmu-miR-330-5p	12.8035	10.2046	10.7312	11.0362	30.138	27.9967	18.5885	21.4621	1.13259	0.0140119
mmu-miR-30c-1-3p	67.1317	71.5804	81.6218	74.2975	185.987	176.283	131.073	152.484	1.13221	0.0042501
mmu-miR-221-3p	64.8825	38.3044	48.4528	35.8678	104.261	99.0505	113.2	94.4337	1.13195	0.000812909
mmu-miR-24-3p	12823.9	9920.98	10992.3	9215.65	28601.9	23668.8	23150.6	18478.3	1.12837	0.00509551
mmu-miR-22-5p	79.9352	58.27	73.0043	44.9333	127.34	144.425	162.054	124.481	1.12406	0.000679234
mmu-miR-1843b-5p	22.3196	27.3603	35.2827	31.138	78.1962	54.0627	67.2049	49.0564	1.09792	0.00961331
mmu-miR-499-3p	29.7594	63.1505	35.4453	36.8532	92.5863	66.4198	75.0692	116.1	1.08375	0.0159941
mmu-let-7a-5p	24169	25298.6	23371.3	24188.5	52462.6	46763.6	51362.8	54579.2	1.08034	0.00028596
mmu-miR-22-3p	39557	53717.1	57179.8	54831.6	116911	116979	105580	92233.1	1.07241	0.000388574
mmu-miR-155-5p	88.5862	82.3766	75.6058	87.8958	184.087	171.842	173.493	172.106	1.06863	6.0278e-07
mmu-miR-215-5p	36.5072	25.4377	35.6079	42.1742	65.978	87.4657	66.4899	70.7231	1.05666	0.00131088
mmu-miR-1198-5p	50.0028	48.509	52.6802	48.6777	126.526	102.719	99.3773	83.3959	1.04362	0.00900431
mmu-miR-149-5p	5414.31	2813.52	3209.43	2717.87	8366.72	7802.79	7066.28	5901.29	1.04153	0.00430687
mmu-miR-208a-5p	55.8854	57.6784	52.6802	55.7724	112.95	114.497	123.209	103.632	1.03291	0.000397074
mmu-miR-125b-5p	31753	32594.7	32471.8	28635.5	59409.8	64591	63788.6	68184	1.02882	3.8527e-05
mmu-let-7b-5p	3957.83	5368.97	4618.78	4236.93	9776.42	8251.31	9203.72	9852.58	1.02825	7.76746e-05
mmu-miR-30c-2-3p	246.38	228.791	275.921	259.549	639.416	515.333	468.289	426.178	1.0198	0.00930027
mmu-miR-24-1-5p	28.3753	20.7051	20.8119	23.452	52.4022	42.0916	51.9526	42.1067	1.01428	0.000945621
mmu-miR-486a-3p	277.697	326.401	393.638	353.948	889.753	674.239	601.745	564.149	1.01408	0.0133125
mmu-miR-671-3p	23.1847	20.2614	21.9501	22.8608	61.6337	42.2847	37.1772	36.1791	1.00615	0.0321347
mmu-miR-191-3p	13.8416	11.092	11.5441	12.0216	27.1515	26.066	27.4062	16.3522	0.99957	0.0169445
mmu-miR-1843a-5p	51.2139	61.9673	75.6058	61.4876	161.551	124.344	126.307	87.6885	0.998083	0.0203967
mmu-miR-365-3p	126.478	199.804	169.747	139.136	370.346	276.878	292.174	322.955	0.990907	0.00120131
mmu-miR-378a-5p	518.714	426.968	498.023	363.014	990.756	882.959	921.802	737.278	0.967437	0.000937799
mmu-miR-345-5p	101.044	103.377	121.294	93.0197	256.853	216.444	180.166	164.339	0.965704	0.013203
mmu-let-7d-5p	7716.86	5634.89	5143.64	5286.36	11504.3	11397.8	12132.6	11199.4	0.959103	0.00130872
mmu-miR-181a-2-3p	105.196	126.153	124.872	158.252	210.967	269.155	302.422	213.191	0.952662	0.00674246
mmu-miR-486b-3p	36.1612	39.6354	43.0872	31.138	90.4142	77.0393	54.3358	66.8394	0.944027	0.0153806
mmu-miR-320-3p	185.304	210.156	139.993	139.53	295.951	279.774	313.623	407.782	0.942396	0.0057966
mmu-miR-499-5p	590.69	620.856	463.878	613.102	980.167	1072.37	1253.06	1086.4	0.940456	0.000500414
mmu-miR-29b-3p	218.178	222.284	255.759	226.243	554.432	449.879	382.972	373.238	0.932436	0.0133038
mmu-miR-145a-3p	1370.14	1444.47	1304	1309.57	2376.84	2493.06	2871.7	2605.51	0.930685	0.000679258
mmu-let-7d-3p	409.711	634.758	504.364	659.809	1061.08	1080.87	1177.99	843.771	0.914708	0.00196398
mmu-miR-30b-3p	53.8092	55.9037	48.9406	74.4946	151.234	111.794	87.4617	87.484	0.909591	0.0355379
mmu-miR-125b-2-3p	285.483	210.896	189.909	234.126	405.099	496.604	451.607	374.055	0.908218	0.00125549
mmu-miR-31-5p	56.7505	35.9381	54.3061	50.0572	88.7853	87.0795	99.6157	92.5941	0.901419	0.000576093
mmu-miR-99a-5p	58910.7	42450.3	36143.7	43162.1	72905.7	83171.7	90545.9	88547.3	0.891565	0.000959814
mmu-let-7g-5p	8519.67	5878.17	6833.79	5434.36	12309.9	11781	12424.1	12920.7	0.890551	0.0019369
mmu-miR-425-3p	15.5718	23.0714	24.5516	18.131	36.3829	45.3741	37.8922	30.456	0.884187	0.00492766
mmu-miR-340-3p	19.7243	36.3818	32.5186	28.1818	57.8326	50.008	49.3312	56.2105	0.869325	0.0022882
mmu-miR-328-3p	563.699	272.863	373.802	305.664	1017.36	696.057	577.914	471.76	0.865989	0.0724527
mmu-miR-151-5p	2422.28	4297.78	4165.15	3069.65	6680.34	6469.56	5809.88	6457.87	0.865063	0.00410648
mmu-miR-148a-5p	24.3958	19.374	16.5845	19.9046	38.8266	35.9132	37.6537	33.7263	0.864428	0.000290917
mmu-miR-423-3p	466.462	714.473	722.564	662.963	1568.27	1131.07	952.783	1005.25	0.859734	0.0256654
mmu-miR-1839-5p	65.5746	47.4738	67.6388	50.6485	137.115	96.3474	101.522	84.2136	0.857648	0.0182168
mmu-miR-146b-5p	193.782	185.754	184.869	186.237	264.455	266.645	337.454	489.747	0.855609	0.0637016
mmu-miR-26b-5p	685.159	801.582	798.658	661.189	962.519	1226.26	1616.73	1479.87	0.842961	0.0235083
mmu-miR-185-3p	54.3283	32.6844	36.7461	32.3204	102.904	69.3162	60.532	44.1509	0.827117	0.0872132
mmu-miR-221-5p	107.964	80.0103	83.8981	81.5893	184.63	146.548	124.162	170.267	0.823708	0.00817165
mmu-miR-361-5p	308.841	321.077	266.815	282.607	502.573	517.071	549.554	517.954	0.82356	1.0272e-05
mmu-miR-133a-3p	74193.7	47112.5	52353.7	41110.8	107909	104353	85893.5	77311.9	0.805891	0.00791958
mmu-miR-674-3p	159.87	179.986	232.996	173.624	480.852	324.183	270.488	228.317	0.804602	0.0816429
mmu-miR-484	588.614	627.659	715.898	569.943	1230.5	1053.84	1067.17	1015.06	0.803355	0.000355796
mmu-miR-143-3p	26888.9	27722.2	31657.9	28514.9	51501.1	47135.3	51205.5	50442.5	0.803132	6.10727e-06
mmu-miR-378a-3p	37750.9	24309.1	36641.5	32884.4	59746.7	67106.4	55434.9	47087.7	0.801708	0.00410802
mmu-miR-3068-3p	16.2639	17.5993	16.2593	15.3719	29.052	31.0861	32.6491	21.2578	0.800211	0.0155353
mmu-miR-411-3p	9.5161	21.8882	13.6578	12.6128	20.0921	16.798	25.9764	37.4055	0.797962	0.0999821
mmu-miR-379-5p	19.2052	34.9028	22.763	19.1163	31.7672	26.452	48.8545	58.2546	0.784461	0.0976208
mmu-let-7i-5p	4333.63	3778.53	4044.67	3742.86	7898.63	6617.85	6532.21	6250.2	0.779844	0.00224209
mmu-miR-148a-3p	11759.6	7902.83	8623.62	9812.99	19177.3	16382.3	14243.1	15359	0.77427	0.00280161
mmu-miR-100-5p	4492.98	4005.84	3398.04	3478.98	5314.89	5662.1	6826.29	8430.35	0.770754	0.0244308
mmu-miR-378d	33.9119	19.9656	28.9416	20.89	48.3296	55.4142	31.6958	41.0849	0.767372	0.0288267
mmu-miR-30a-3p	377.702	452.554	401.93	552.206	688.561	802.831	867.943	643.866	0.751071	0.00390166
mmu-miR-143-5p	585.673	680.901	671.51	522.448	1176.47	1139.18	1030.24	793.079	0.750302	0.0105847
mmu-let-7e-5p	632.215	1116.3	948.406	729.377	1666.28	1279.55	1425.12	1388.3	0.749233	0.00615579
mmu-miR-744-5p	380.817	301.259	335.592	312.562	682.587	589.862	477.821	480.753	0.746035	0.0142767
mmu-miR-872-5p	30.9706	39.3396	45.8513	37.6415	67.8786	62.5582	73.1626	53.7577	0.742726	0.00301666
mmu-miR-191-5p	8517.43	6953.21	6430.24	6981.01	11426.1	11203.7	12502	12618.1	0.725336	0.000229377
mmu-miR-361-3p	14.7067	20.5572	18.2104	17.7368	32.8532	32.4376	30.7425	21.6667	0.725034	0.0143148
mmu-miR-146a-5p	1310.97	1805.63	1976.65	1612.28	2928.28	2751.98	3186.27	2167.07	0.718483	0.00800607
mmu-miR-331-3p	48.9646	58.27	49.5909	44.9333	96.1162	79.3562	78.644	77.2639	0.715891	0.00156251
mmu-miR-411-5p	55.0203	137.984	85.3614	71.3414	93.4009	121.834	114.63	237.311	0.697668	0.205992
mmu-miR-574-3p	82.7035	118.019	118.205	74.2975	140.916	129.557	145.134	221.776	0.696826	0.0554271
mmu-miR-574-5p	11.7654	15.9725	15.7715	15.9631	21.7211	23.942	29.551	21.0535	0.694962	0.0101844
mmu-miR-26a-5p	36862.2	55579.1	49583.6	46221.3	66552.5	69481.3	82266.6	85794.6	0.691901	0.00353758
mmu-miR-700-3p	50.5218	38.896	54.7939	47.2982	100.189	76.0739	71.7328	60.9117	0.689798	0.0309338
mmu-miR-423-5p	159.87	328.767	333.154	314.533	502.573	461.077	366.767	500.171	0.687941	0.0177498
mmu-miR-136-3p	14.7067	53.0937	18.8608	16.3573	29.052	31.6652	26.4529	76.6507	0.669305	0.353966
mmu-miR-193b-3p	35.6421	62.1152	30.8927	29.3643	78.4677	54.8351	53.3826	63.3645	0.662221	0.0563058
mmu-miR-16-5p	1539.01	1366.98	1643.82	1307.79	2238.91	2209.62	2466.8	2326.5	0.65787	0.00018603
mmu-miR-152-3p	1861.18	2084.7	2629.46	2350.72	4009.72	3651.16	3341.41	2957.9	0.645226	0.00492815
mmu-miR-29c-3p	706.786	506.978	520.461	454.26	933.738	894.737	824.57	761.601	0.641808	0.00508657
mmu-miR-30e-3p	321.99	398.277	283.562	496.237	497.143	668.832	623.432	550.25	0.641278	0.0141686
mmu-miR-3068-5p	180.633	147.45	118.856	157.464	341.294	208.141	183.979	206.037	0.636329	0.0973712
mmu-miR-181b-5p	671.49	612.722	576.068	563.636	1021.98	993.595	966.844	775.296	0.63252	0.00507582
mmu-miR-208a-3p	382.547	357.606	402.581	509.244	759.697	652.228	630.582	517.341	0.63187	0.0116166
mmu-miR-434-3p	18.3401	28.6913	24.5516	19.9046	22.5356	31.8583	52.4293	34.3395	0.625834	0.139656
mmu-miR-212-5p	38.7565	30.466	37.3964	27.7877	74.6664	47.3048	44.8031	40.4717	0.624824	0.0958406
mmu-miR-504-5p	120.768	83.1161	72.8418	93.808	151.505	157.94	134.886	124.685	0.618897	0.0096827
mmu-miR-378c	11048.2	4654.94	6626.16	5230.19	11672.7	13199.6	10315.7	7043.28	0.615763	0.109824
mmu-miR-214-3p	51.733	52.2064	60.3221	37.6415	68.4217	55.2211	82.457	103.223	0.615509	0.0729922
mmu-miR-192-5p	1220.48	1015.73	1003.04	997.991	1492.79	1862.46	1611.72	1517.48	0.613861	0.00234382
mmu-miR-425-5p	78.378	92.7291	90.2392	88.6841	130.598	141.914	139.653	122.232	0.610468	0.000279333
mmu-miR-21a-5p	1906.33	1418.59	1508.21	1143.04	1520.48	2017.7	1933.45	3620.78	0.60544	0.191807
mmu-miR-130a-3p	64.7095	69.362	67.8014	53.9987	94.2155	106.581	97.7092	88.3017	0.596244	0.000743978
mmu-miR-195a-5p	235.134	238.552	235.272	171.259	306.54	270.507	332.688	420.659	0.595935	0.0302215
mmu-miR-181d-5p	156.929	149.077	134.79	164.361	237.304	236.717	222.586	216.666	0.593759	0.000101351
mmu-miR-199b-3p	1509.25	1548.3	1545.12	1149.94	1913.63	1537.7	2299.26	2918.86	0.591727	0.0849982
mmu-miR-199a-3p	1509.77	1548.44	1545.12	1150.33	1913.91	1537.89	2299.74	2919.47	0.591719	0.0850331
mmu-miR-27a-3p	5103.05	5806.74	6042.13	4825.6	7396.87	9150.3	8991.15	7265.06	0.591006	0.00578004
mmu-miR-125b-1-3p	24.7418	26.9166	27.1531	24.8315	38.2835	41.5123	42.8966	32.9088	0.586358	0.0072086
mmu-miR-204-5p	114.539	205.424	249.255	153.916	312.242	244.054	251.422	277.169	0.585227	0.0463215
mmu-let-7i-3p	48.2726	51.319	51.7046	46.3128	75.7524	83.6041	81.9803	54.1666	0.580594	0.0342174
mmu-miR-199a-5p	3265.92	5005.3	4044.67	4115.93	6132.97	4109.92	6438.79	7822.05	0.57651	0.0716044
mmu-miR-139-3p	34.95	41.558	47.965	49.466	70.8653	73.757	56.7189	57.6414	0.574353	0.00974553
mmu-let-7b-3p	9.1701	19.9656	20.8119	16.7514	33.1247	23.942	25.0231	16.9654	0.570778	0.107352
mmu-miR-151-3p	580.655	655.463	799.958	644.24	1239.46	1004.21	954.452	779.18	0.569394	0.0333265
mmu-miR-30d-3p	36.5072	57.2347	42.4368	66.0204	68.6932	82.6387	76.0224	70.9274	0.56097	0.029612
mmu-miR-210-3p	50.8679	36.8255	45.3635	30.3497	86.8846	54.0627	44.0883	53.7577	0.547389	0.138461
mmu-miR-378b	182.709	66.6999	92.3529	62.2759	188.703	181.303	139.176	79.3079	0.542564	0.266784
mmu-miR-455-3p	65.9206	81.3414	75.4432	84.7426	127.883	88.2381	132.503	98.9306	0.541774	0.041046
mmu-miR-25-3p	465.597	493.964	591.351	483.23	682.044	660.53	767.612	831.303	0.532135	0.00441383
mmu-miR-872-3p	57.7887	72.9114	84.8736	77.4508	98.0166	104.843	118.204	101.179	0.527106	0.0049256
mmu-miR-34a-5p	66.7857	25.2898	27.4782	26.014	47.5151	61.979	52.4293	47.4212	0.524301	0.216651
mmu-miR-582-3p	9.3431	8.1341	15.1212	42.5684	24.1648	34.9477	27.8829	21.0535	0.523734	0.396144
mmu-miR-23a-3p	2340.96	2608.69	2559.54	2045.05	3163.41	3216.92	3803.03	3484.03	0.516526	0.00197392
mmu-miR-148b-3p	589.652	325.217	338.031	403.02	660.866	596.041	506.419	596.854	0.511274	0.0556984
mmu-miR-140-5p	32.7008	19.0782	21.4623	19.7076	38.2835	32.6306	27.4062	34.1352	0.511181	0.0492104
mmu-miR-29a-3p	15017.4	9538.68	10673.3	9018.58	17962	16419.2	14468.6	14180.6	0.510438	0.0330912
mmu-miR-339-3p	124.574	90.9544	93.9789	90.8519	175.398	153.886	129.882	110.786	0.509586	0.0497402
mmu-miR-490-3p	587.057	531.529	516.884	709.275	847.397	911.149	868.658	686.177	0.498881	0.0106023
mmu-miR-127-3p	495.01	903.924	563.873	433.567	662.495	742.976	812.178	1163.66	0.496736	0.157424
mmu-miR-374b-5p	31.1436	58.1221	47.4772	44.9333	53.2168	49.815	60.532	90.9588	0.486525	0.157133
mmu-miR-145a-5p	1677.43	2142.97	2301.18	2359	3529.42	2420.46	2481.81	3412.29	0.481921	0.0581783
mmu-miR-30c-5p	7096.07	7931.23	6762.41	9537.48	10159.3	12127.8	11077.6	10228.1	0.476673	0.0086229
mmu-miR-224-5p	29.7594	55.3121	67.3136	48.4806	75.7524	62.7513	81.742	58.4589	0.472601	0.0936881
mmu-miR-140-3p	457.292	459.505	606.31	486.777	740.42	673.852	759.51	610.753	0.470334	0.00746428
mmu-miR-194-5p	206.413	219.917	239.662	191.558	257.396	323.797	335.309	267.153	0.464978	0.0171815
mmu-miR-3102-3p	88.0671	41.8538	43.7376	65.035	100.46	78.9702	80.3122	66.635	0.451468	0.148274
mmu-miR-181c-3p	65.2285	80.6019	86.337	95.7788	105.076	122.606	113.676	105.267	0.445669	0.0109293
mmu-miR-335-3p	97.9293	122.899	112.677	98.1437	189.246	141.528	127.26	128.773	0.443074	0.0692899
mmu-miR-30b-5p	1403.02	1502.6	1249.04	1521.42	1673.07	2147.06	2217.28	1677.32	0.442725	0.0326729
mmu-miR-34c-5p	16.2639	20.7051	30.8927	19.7076	34.2108	23.942	39.0837	21.6667	0.441526	0.186437
mmu-miR-339-5p	169.387	126.005	106.986	96.5671	163.452	169.332	168.727	173.537	0.436151	0.0703008
mmu-miR-676-3p	37.8914	68.031	72.6792	57.9403	90.1428	62.9444	91.2746	73.1759	0.424923	0.0983964
mmu-miR-125a-5p	8734.39	12721.8	11467.4	10198.3	15890.1	11989.6	13799.2	15872.8	0.416439	0.0297453
mmu-miR-185-5p	1668.43	927.144	1310.01	1126.48	2115.64	1556.23	1455.15	1585.55	0.415717	0.100543
mmu-miR-181a-5p	3940.7	4925.88	4370.51	4250.13	5878.29	5630.43	5850.16	5898.22	0.411371	0.0039161
mmu-miR-874-3p	259.876	183.092	158.203	215.995	292.421	263.556	224.493	304.968	0.409602	0.0574687
mmu-miR-203-3p	40.6597	39.4875	42.762	34.4882	41.8131	47.8841	45.9949	73.1759	0.408322	0.166718
mmu-miR-21a-3p	28.8943	26.7687	27.966	21.4813	38.8266	40.5471	21.6866	37.4055	0.397845	0.150964
mmu-miR-338-3p	20.9354	37.1212	41.6239	25.6198	36.6545	29.3483	48.378	50.4874	0.396108	0.204358
mmu-miR-32-5p	22.8386	28.2476	26.6653	23.6491	34.2108	36.1061	35.5089	27.3898	0.393925	0.020052
mmu-miR-24-2-5p	393.447	476.956	595.741	493.083	758.883	602.992	693.973	504.668	0.386161	0.0762744
mmu-miR-30d-5p	7921.03	9206.95	8991.89	12269.7	13001.5	12829.7	12951.9	11227	0.381503	0.0448064
mmu-miR-409-5p	24.2228	52.0585	15.1212	12.4158	28.509	22.9766	28.1212	54.1666	0.36597	0.539221
mmu-miR-15b-5p	122.152	123.491	139.993	115.683	134.4	150.603	171.825	183.757	0.353712	0.0422117
mmu-miR-186-5p	291.019	384.966	266.653	324.978	361.929	391.761	385.832	479.936	0.353412	0.0521485
mmu-miR-150-5p	457.638	1040.28	1145.79	826.141	1281.82	852.646	1108.16	1149.56	0.340071	0.249684
mmu-miR-92a-3p	1121.34	1187.14	1096.69	958.773	1289.96	1314.88	1361.02	1550.59	0.338114	0.00982804
mmu-miR-99b-5p	5029	4100.79	4754.22	3553.87	6251.35	4954.46	5611.6	5210.2	0.33709	0.0398102
mmu-miR-15a-5p	69.208	70.3972	74.9555	68.1882	98.2883	97.1198	84.3636	71.7452	0.314171	0.0667203
mmu-miR-10b-5p	1143.14	2614.46	937.025	1047.85	1781.13	1550.25	1091.72	2688.09	0.308423	0.534362
mmu-miR-7a-5p	81.6654	45.6991	60.4847	56.1666	85.2554	72.9846	61.4853	80.7388	0.300336	0.181018
mmu-miR-181a-1-3p	42.2169	66.6999	54.4687	65.6262	74.1234	70.0883	78.4057	56.8237	0.287252	0.140659
mmu-miR-342-3p	282.888	239.883	268.116	221.907	320.659	280.161	301.945	332.766	0.286819	0.0216578
mmu-miR-101b-3p	94.9879	77.2003	112.352	87.5016	148.247	106.774	124.4	71.1318	0.276313	0.330453
mmu-miR-541-5p	56.2315	48.509	68.6143	50.6485	62.7198	54.0627	88.6532	64.3866	0.268626	0.244768
mmu-miR-133a-5p	2114.48	917.678	939.789	994.838	1483.83	1630.18	1429.65	1428.56	0.265963	0.454214
mmu-miR-181c-5p	366.283	403.897	399.329	365.772	424.105	508.189	498.317	413.709	0.264607	0.0435557
mmu-miR-106b-3p	33.2198	24.8461	33.6568	30.5467	32.8532	34.1754	43.1351	34.544	0.243341	0.121565
mmu-miR-501-3p	61.7681	38.0086	42.4368	32.5175	48.8726	56.9589	55.5274	44.5595	0.237123	0.324516
mmu-miR-106b-5p	21.9735	19.2261	27.1531	16.3573	20.0921	20.8528	25.7379	32.091	0.221993	0.36709
mmu-miR-139-5p	225.445	286.765	349.901	228.805	339.936	313.37	349.846	268.38	0.22106	0.24756
mmu-miR-93-5p	74.0525	45.2554	54.9565	46.1157	55.932	57.345	74.5926	68.4746	0.218242	0.312793
mmu-miR-103-3p	803.159	354.5	487.129	377.4	576.968	554.335	597.932	595.218	0.200992	0.518495
mmu-miR-107-3p	412.479	146.562	211.696	170.273	279.931	287.691	262.385	241.399	0.187258	0.630705
mmu-miR-497a-5p	139.627	144.64	142.269	131.45	187.345	145.969	147.04	145.125	0.164804	0.201592
mmu-miR-322-3p	393.62	344.74	485.341	318.474	464.29	462.043	422.533	359.339	0.147538	0.388628
mmu-miR-29b-2-5p	50.8679	18.3388	20.4867	20.4959	40.4556	30.1207	26.4529	24.5283	0.142007	0.755834
mmu-miR-351-5p	259.184	229.826	242.264	183.28	321.473	245.599	229.497	198.679	0.122031	0.54076
mmu-miR-126a-3p	20627.4	34443.2	40448.5	28751.8	34764.2	33691.3	35704.6	30529.3	0.116147	0.588128
mmu-miR-10a-5p	2149.43	2092.4	2264.92	1848.77	2442.54	1777.5	1986.36	2596.93	0.0753259	0.622054
mmu-miR-9-5p	25.2609	14.4936	24.0638	15.569	19.2775	18.7288	22.8783	22.4842	0.0711489	0.757072
mmu-miR-17-5p	33.9119	23.6629	27.4782	20.89	23.8934	27.2244	28.8362	31.0692	0.0679848	0.7091
mmu-miR-340-5p	107.791	75.2777	96.4178	102.282	93.9441	107.546	87.9382	101.383	0.0338946	0.796405
mmu-miR-101a-3p	2300.82	2211.89	2288.5	1940.01	2478.93	2205.95	2210.37	1963.28	0.019237	0.835308
mmu-miR-450b-5p	12.8035	27.2124	18.5356	19.7076	20.0921	13.7087	27.4062	17.1697	0.002787	0.994581
mmu-miR-30e-5p	11381.8	13541	13314.4	19041.7	15906.4	14848.9	13574.2	12920.7	-0.000722114	0.996973
mmu-miR-30a-5p	15480.4	15730.5	18536.1	20558.3	19775.2	18841.4	17171.5	14109.7	-0.00838764	0.955116
mmu-miR-322-5p	73.1874	84.7429	93.4911	79.0274	82.5404	89.2033	83.1719	71.9495	-0.0155805	0.878714
mmu-miR-532-5p	55.5394	71.7283	41.4613	30.5467	39.3696	46.3394	44.3266	64.9998	-0.0307744	0.923707
mmu-miR-142a-5p	448.468	489.083	694.11	515.353	221.556	510.12	575.769	771.413	-0.0465168	0.8986
mmu-miR-223-3p	37.7183	24.4024	27.966	17.1456	8.95989	35.3339	36.7004	22.6885	-0.0480756	0.913233
mmu-miR-5099	186.516	84.7429	133.326	72.3268	127.069	141.914	85.5551	97.4997	-0.0771634	0.840162
mmu-miR-19b-3p	142.222	208.086	175.763	152.734	154.492	139.404	139.891	203.38	-0.0912443	0.637756
mmu-miR-126a-5p	18808.8	17879.4	17035.5	13320.5	15794.8	17178.8	16511.4	12692.1	-0.10873	0.465764
mmu-miR-19a-3p	16.0909	24.4024	16.7471	18.9193	14.1187	13.5156	15.7289	27.1854	-0.109659	0.722719
mmu-miR-335-5p	162.12	280.997	343.559	330.693	336.678	228.801	226.638	224.842	-0.135792	0.633725
mmu-miR-450a-5p	261.606	203.797	190.884	149.975	171.326	201.963	200.423	158.616	-0.138687	0.50584
mmu-miR-434-5p	30.1055	26.325	25.3645	27.7877	15.4764	23.1697	32.6491	23.9151	-0.20224	0.388928
mmu-miR-206-3p	192.398	1108.61	182.755	156.872	359.485	377.473	277.637	358.725	-0.256543	0.793467
mmu-miR-362-5p	97.0642	75.2777	66.6632	61.2905	64.0773	65.2613	59.5787	58.0501	-0.281824	0.18879
mmu-miR-503-5p	22.6656	28.8392	32.6812	20.4959	25.7938	19.8874	24.0698	16.1477	-0.284617	0.235682
mmu-miR-455-5p	38.4104	13.4583	8.2923	12.8099	13.5758	11.0057	13.8223	19.4182	-0.334655	0.624134
mmu-miR-199b-5p	140.665	111.216	126.66	101.1	98.5597	71.8261	121.064	81.7607	-0.3618	0.10508
mmu-miR-20a-5p	152.604	64.1857	63.5739	75.8741	54.5743	56.7658	80.3122	84.8268	-0.365445	0.43297
mmu-miR-218-5p	38.5834	9.6131	8.6174	11.8245	11.6751	13.7087	13.8223	13.2862	-0.385722	0.613374
mmu-miR-451a	69.208	205.276	322.097	219.148	24.7078	82.8318	244.273	214.418	-0.526585	0.430254
mmu-miR-144-3p	261.779	516	859.955	563.439	36.3829	212.003	573.148	541.052	-0.691875	0.285687
mmu-miR-381-3p	19.8973	115.505	25.2019	15.7661	31.4957	25.1006	23.1166	22.2799	-0.789423	0.49372
mmu-miR-3535	34.2579	30.1702	25.6897	44.145	20.0921	17.3772	10.7242	16.7609	-1.04635	0.0140412
mmu-miR-6240	318.876	112.99	130.075	107.209	81.9973	38.4231	126.069	29.6382	-1.2767	0.148958
